# Supplementary material for: Upland Yedoma taliks are an unpredicted source of atmospheric methane
Source: Nat Commun. 2024 Jul 18;15:6056. doi: 10.1038/s41467-024-50346-5 (PMC11258132; doi:10.1038/s41467-024-50346-5)
Supplement: Supplementary file 4 — Supplementary Data 1–3 [file 41467_2024_50346_MOESM4_ESM.xlsx]

## Sheet: Supplementary Data 1
	Counts at Genus level																						Relative abundance Genus level
Taxon	23_BH1	56_BH1	68_BH1	86_BH1	106_BH1	166_BH1	186_BH1	259_BH1	295_BH1	305_BH1	50_BH6	100_BH6	162_BH6	198_BH6	285_BH6	345_BH6	535_BH6	564_BH6	655_BH6	695_BH6	711_BH6	total count	total relative	total core BH1	total core BH6	total relative core BH1	total relative core BH6	23_core BH1	56_core BH1	68_core BH1	86_core BH1	106_core BH1	166_core BH1	186_core BH1	259_core BH1	295_core BH1	305_core BH1	50_BH6	100_BH6	162_BH6	198_BH6	285_BH6	345_BH6	535_BH6	564_BH6	655_BH6	695_BH6	711_BH6
d__Archaea;p__Crenarchaeota;c__Bathyarchaeia;o__Bathyarchaeia;f__Bathyarchaeia;g__Bathyarchaeia	5	22	5	26	79	499	282	56	127	113	13	138	27	50	16	0	30	64	51	42	11	1656	0.00225464	1214	442	0.00316905	0.00125781	0.000116149	0.00051727	0.000309425	0.000361769	0.00238945	0.0139051	0.00848171	0.00315404	0.0026508	0.00271556	0.000438685	0.00456606	0.000853971	0.00160046	0.000613309	0	0.00119137	0.00188119	0.00120553	0.0011498	0.000298127
d__Archaea;p__Crenarchaeota;c__Nitrososphaeria;o__Nitrosopumilales;f__Nitrosopumilaceae;g__Candidatus_Nitrosotenuis	48	42	0	26	0	0	0	0	0	0	0	0	0	0	0	0	0	0	0	0	0	116	0.000157934	116	0	0.000302809	0	0.00111503	0.000987515	0	0.000361769	0	0	0	0	0	0	0	0	0	0	0	0	0	0	0	0	0
d__Archaea;p__Crenarchaeota;c__Nitrososphaeria;o__Nitrosopumilales;f__Nitrosopumilaceae;g__Nitrosarchaeum	10	15	0	0	0	2	0	0	0	0	0	0	0	0	0	0	0	0	0	0	0	27	3.67605e-05	27	0	7.04814e-05	0	0.000232299	0.000352684	0	0	0	5.5732e-05	0	0	0	0	0	0	0	0	0	0	0	0	0	0	0
d__Archaea;p__Crenarchaeota;c__Nitrososphaeria;o__Nitrososphaerales;f__Nitrososphaeraceae;__	0	0	0	0	0	14	46	28	101	96	0	51	0	103	26	169	514	397	1700	1099	2326	6670	0.00908121	285	6385	0.00074397	0.01817	0	0	0	0	0	0.000390124	0.00138354	0.00157702	0.00210812	0.00230703	0	0.00168746	0	0.00329695	0.000996627	0.00610792	0.0204122	0.0116693	0.0401844	0.0300865	0.0630404
d__Archaea;p__Crenarchaeota;c__Nitrososphaeria;o__Nitrososphaerales;f__Nitrososphaeraceae;g__Candidatus_Nitrocosmicus	0	0	0	6	0	0	0	0	0	0	0	0	0	0	0	0	47	0	64	240	425	782	0.00106469	6	776	1.56625e-05	0.00220828	0	0	0	8.34852e-05	0	0	0	0	0	0	0	0	0	0	0	0	0.00186649	0	0.00151282	0.0065703	0.0115186
d__Archaea;p__Crenarchaeota;c__Nitrososphaeria;o__Nitrososphaerales;f__Nitrososphaeraceae;g__Nitrososphaeraceae	7	0	0	8	0	0	11	0	20	20	0	15	0	0	0	19	142	24	592	0	169	1027	0.00139826	66	961	0.000172288	0.00273474	0.000162609	0	0	0.000111314	0	0	0.000330847	0	0.000417449	0.000480631	0	0.000496311	0	0	0	0.000686689	0.00563917	0.000705447	0.0139936	0	0.00458032
d__Archaea;p__Euryarchaeota;c__Methanobacteria;o__Methanobacteriales;f__Methanobacteriaceae;g__Methanobacterium	0	0	0	0	11	113	92	13	122	52	0	0	0	34	25	15	29	15	129	101	59	810	0.00110282	403	407	0.001052	0.00115821	0	0	0	0	0.000332708	0.00314886	0.00276708	0.000732188	0.00254644	0.00124964	0	0	0	0.00108831	0.000958295	0.000542123	0.00115166	0.000440904	0.00304928	0.002765	0.00159905
d__Archaea;p__Halobacterota;c__Methanomicrobia;o__Methanomicrobiales;f__Methanomicrobiales;g__uncultured	0	0	0	0	0	0	0	0	0	0	0	0	0	0	0	0	0	0	0	0	18	18	2.4507e-05	0	18	0	5.12231e-05	0	0	0	0	0	0	0	0	0	0	0	0	0	0	0	0	0	0	0	0	0.000487845
d__Archaea;p__Halobacterota;c__Methanomicrobia;o__Methanomicrobiales;f__Methanoregulaceae;g__Methanoregula	0	0	0	0	5	28	60	0	0	0	0	0	0	0	0	0	0	0	20	42	0	155	0.000211033	93	62	0.000242769	0.000176435	0	0	0	0	0.000151231	0.000780249	0.00180462	0	0	0	0	0	0	0	0	0	0	0	0.000472757	0.0011498	0
d__Archaea;p__Halobacterota;c__Methanomicrobia;o__Methanomicrobiales;f__Methanoregulaceae;g__Methanosphaerula	0	0	0	0	0	10	13	5	0	0	0	0	0	0	0	0	0	0	98	144	73	343	0.000466995	28	315	7.30918e-05	0.000896404	0	0	0	0	0	0.00027866	0.000391001	0.000281611	0	0	0	0	0	0	0	0	0	0	0.00231651	0.00394218	0.00197848
d__Archaea;p__Halobacterota;c__Methanomicrobia;o__Methanomicrobiales;f__Rice_Cluster_II;g__Rice_Cluster_II	0	0	0	0	0	248	0	0	0	0	0	0	0	0	0	0	0	0	0	0	0	248	0.000337652	248	0	0.000647384	0	0	0	0	0	0	0.00691077	0	0	0	0	0	0	0	0	0	0	0	0	0	0	0
d__Archaea;p__Halobacterota;c__Methanosarcinia;o__Methanosarciniales;f__Methanoperedenaceae;g__Candidatus_Methanoperedens	0	192	969	72	1832	105	27	215	736	692	0	0	316	3	0	0	0	0	0	0	0	5159	0.00702398	4840	319	0.0126344	0.000907787	0	0.00451435	0.0599666	0.00100182	0.055411	0.00292593	0.000812079	0.0121093	0.0153621	0.0166298	0	0	0.00999462	9.60277e-05	0	0	0	0	0	0	0
d__Archaea;p__Halobacterota;c__Methanosarcinia;o__Methanosarciniales;f__Methanosaetaceae;g__Methanosaeta	0	0	0	0	11	42	4	0	0	0	0	0	0	0	0	0	0	0	0	0	0	57	7.76055e-05	57	0	0.000148794	0	0	0	0	0	0.000332708	0.00117037	0.000120308	0	0	0	0	0	0	0	0	0	0	0	0	0	0
d__Archaea;p__Halobacterota;c__Methanosarcinia;o__Methanosarciniales;f__Methanosarcinaceae;g__Methanosarcina	0	3	0	0	4	157	238	58	76	57	0	0	0	24	0	0	9	0	39	0	7	672	0.000914928	593	79	0.00154798	0.000224812	0	7.05368e-05	0	0	0.000120985	0.00437497	0.00715833	0.00326669	0.00158631	0.0013698	0	0	0	0.000768221	0	0	0.000357412	0	0.000921877	0	0.000189717
d__Archaea;p__Micrarchaeota;c__Micrarchaeia;o__Micrarchaeales;f__CG1-02-32-21;g__CG1-02-32-21	0	0	0	0	13	4	0	0	6	5	0	0	0	0	0	0	0	0	0	0	0	28	3.8122e-05	28	0	7.30918e-05	0	0	0	0	0	0.000393201	0.000111464	0	0	0.000125235	0.000120158	0	0	0	0	0	0	0	0	0	0	0
d__Archaea;p__Nanoarchaeota;c__Nanoarchaeia;o__Woesearchaeales;__;__	0	9	3	0	0	0	19	0	20	16	0	0	0	0	0	0	0	0	17	0	0	84	0.000114366	67	17	0.000174898	4.83774e-05	0	0.00021161	0.000185655	0	0	0	0.000571463	0	0.000417449	0.000384504	0	0	0	0	0	0	0	0	0.000401844	0	0
d__Archaea;p__Nanoarchaeota;c__Nanoarchaeia;o__Woesearchaeales;f__GW2011;g__AR15	0	0	0	0	6	0	4	0	0	4	0	0	0	0	0	0	0	0	0	0	0	14	1.9061e-05	14	0	3.65459e-05	0	0	0	0	0	0.000181477	0	0.000120308	0	0	9.61261e-05	0	0	0	0	0	0	0	0	0	0	0
d__Archaea;p__Nanoarchaeota;c__Nanoarchaeia;o__Woesearchaeales;f__GW2011_GWC1_47_15;g__GW2011_GWC1_47_15	0	3	0	5	0	11	0	5	4	0	0	0	0	0	0	0	0	0	0	0	0	28	3.8122e-05	28	0	7.30918e-05	0	0	7.05368e-05	0	6.9571e-05	0	0.000306526	0	0.000281611	8.34899e-05	0	0	0	0	0	0	0	0	0	0	0	0
d__Archaea;p__Nanoarchaeota;c__Nanoarchaeia;o__Woesearchaeales;f__SCGC_AAA011-D5;g__SCGC_AAA011-D5	0	0	0	4	64	55	92	25	75	63	0	0	0	0	0	3	0	4	24	0	0	409	0.000556854	378	31	0.000986739	8.82176e-05	0	0	0	5.56568e-05	0.00193576	0.00153263	0.00276708	0.00140805	0.00156544	0.00151399	0	0	0	0	0	0.000108425	0	0.000117574	0.000567309	0	0
d__Archaea;p__Nanoarchaeota;c__Nanoarchaeia;o__Woesearchaeales;f__Woesearchaeales;g__Woesearchaeales	13	0	0	16	0	8	3	5	4	0	0	0	0	0	0	0	0	0	0	0	0	49	6.67135e-05	49	0	0.000127911	0	0.000301988	0	0	0.000222627	0	0.000222928	9.0231e-05	0.000281611	8.34899e-05	0	0	0	0	0	0	0	0	0	0	0	0
d__Archaea;p__Thermoplasmatota;c__Thermoplasmata;o__Methanomassiliicoccales;f__Methanomassiliicoccaceae;g__Methanomassiliicoccus	0	0	0	0	0	0	0	0	0	0	0	0	0	0	0	0	0	0	34	0	0	34	4.6291e-05	0	34	0	9.67547e-05	0	0	0	0	0	0	0	0	0	0	0	0	0	0	0	0	0	0	0.000803688	0	0
d__Archaea;p__Thermoplasmatota;c__Thermoplasmata;o__Methanomassiliicoccales;f__Methanomassiliicoccaceae;g__uncultured	0	0	0	0	0	40	29	6	14	11	0	0	0	5	0	0	0	4	0	0	0	109	0.000148404	100	9	0.000261042	2.56115e-05	0	0	0	0	0	0.00111464	0.000872233	0.000337933	0.000292215	0.000264347	0	0	0	0.000160046	0	0	0	0.000117574	0	0	0
d__Archaea;p__Thermoplasmatota;c__Thermoplasmata;o__Methanomassiliicoccales;f__Methanomethylophilaceae;g__Candidatus_Methanoplasma	0	0	0	0	0	0	0	0	0	0	0	0	0	0	0	0	0	0	0	0	9	9	1.22535e-05	0	9	0	2.56115e-05	0	0	0	0	0	0	0	0	0	0	0	0	0	0	0	0	0	0	0	0	0.000243922
d__Bacteria;__;__;__;__;__	101	88	31	174	53	562	478	108	124	150	4	58	3	28	0	70	27	117	419	121	124	2840	0.00386666	1869	971	0.00487888	0.0027632	0.00234622	0.00206908	0.00191844	0.00242107	0.00160305	0.0156607	0.0143768	0.00608279	0.00258819	0.00360473	0.00013498	0.00191907	9.48857e-05	0.000896258	0	0.00252991	0.00107224	0.00343905	0.00990427	0.00331253	0.00336071
d__Bacteria;p__Acidobacteriota;c__AT-s3-28;o__AT-s3-28;f__AT-s3-28;g__AT-s3-28	16	6	0	35	0	0	0	0	0	0	0	0	0	0	0	0	0	0	0	0	0	57	7.76055e-05	57	0	0.000148794	0	0.000371678	0.000141074	0	0.000486997	0	0	0	0	0	0	0	0	0	0	0	0	0	0	0	0	0
d__Bacteria;p__Acidobacteriota;c__Acidobacteriae;__;__;__	0	2	0	6	0	0	0	0	0	0	0	0	0	0	0	0	0	0	0	0	0	8	1.0892e-05	8	0	2.08834e-05	0	0	4.70245e-05	0	8.34852e-05	0	0	0	0	0	0	0	0	0	0	0	0	0	0	0	0	0
d__Bacteria;p__Acidobacteriota;c__Acidobacteriae;o__Acidobacteriae;f__Acidobacteriae;g__Paludibaculum	0	0	31	23	0	0	0	0	0	0	53	0	0	0	0	0	0	0	0	0	0	107	0.000145681	54	53	0.000140963	0.000150824	0	0	0.00191844	0.000320027	0	0	0	0	0	0	0.00178849	0	0	0	0	0	0	0	0	0	0
d__Bacteria;p__Acidobacteriota;c__Acidobacteriae;o__Acidobacteriales;__;__	0	0	0	13	0	0	0	0	0	0	0	0	0	0	0	0	0	0	0	0	0	13	1.76995e-05	13	0	3.39355e-05	0	0	0	0	0.000180885	0	0	0	0	0	0	0	0	0	0	0	0	0	0	0	0	0
d__Bacteria;p__Acidobacteriota;c__Acidobacteriae;o__Acidobacteriales;f__Acidobacteriaceae_(Subgroup_1);g__Terriglobus	0	0	0	0	0	0	0	0	0	0	0	0	0	0	0	2	0	0	0	0	0	2	2.723e-06	0	2	0	5.69145e-06	0	0	0	0	0	0	0	0	0	0	0	0	0	0	0	7.22831e-05	0	0	0	0	0
d__Bacteria;p__Acidobacteriota;c__Acidobacteriae;o__Acidobacteriales;f__uncultured;g__uncultured	12	0	0	0	0	0	0	0	0	0	0	0	0	0	0	0	0	0	0	0	0	12	1.6338e-05	12	0	3.1325e-05	0	0.000278759	0	0	0	0	0	0	0	0	0	0	0	0	0	0	0	0	0	0	0	0
d__Bacteria;p__Acidobacteriota;c__Acidobacteriae;o__Bryobacterales;f__Bryobacteraceae;g__Bryobacter	9	10	12	84	22	0	0	0	11	19	27	0	110	5	0	0	0	0	13	0	0	322	0.000438403	167	155	0.00043594	0.000441088	0.000209069	0.000235123	0.00074262	0.00116879	0.000665416	0	0	0	0.000229597	0.000456599	0.000911116	0	0.00347914	0.000160046	0	0	0	0	0.000307292	0	0
d__Bacteria;p__Acidobacteriota;c__Acidobacteriae;o__Elev-16S-1166;f__Elev-16S-1166;g__Elev-16S-1166	0	0	0	10	0	0	0	0	0	0	0	0	0	0	0	0	0	0	0	0	0	10	1.3615e-05	10	0	2.61042e-05	0	0	0	0	0.000139142	0	0	0	0	0	0	0	0	0	0	0	0	0	0	0	0	0
d__Bacteria;p__Acidobacteriota;c__Acidobacteriae;o__PAUC26f;f__PAUC26f;g__PAUC26f	4	0	0	40	0	0	0	0	0	0	0	0	0	0	0	0	0	0	0	0	0	44	5.9906e-05	44	0	0.000114859	0	9.29195e-05	0	0	0.000556568	0	0	0	0	0	0	0	0	0	0	0	0	0	0	0	0	0
d__Bacteria;p__Acidobacteriota;c__Acidobacteriae;o__Subgroup_12;f__Subgroup_12;g__Subgroup_12	0	2	0	4	0	0	0	0	0	2	0	0	0	0	0	0	0	0	0	0	0	8	1.0892e-05	8	0	2.08834e-05	0	0	4.70245e-05	0	5.56568e-05	0	0	0	0	0	4.80631e-05	0	0	0	0	0	0	0	0	0	0	0
d__Bacteria;p__Acidobacteriota;c__Acidobacteriae;o__Subgroup_13;f__Subgroup_13;g__Subgroup_13	29	27	29	0	0	0	0	0	0	0	26	5	0	0	3	0	0	0	0	0	0	119	0.000162019	85	34	0.000221886	9.67547e-05	0.000673667	0.000634831	0.00179467	0	0	0	0	0	0	0	0.000877371	0.000165437	0	0	0.000114995	0	0	0	0	0	0
d__Bacteria;p__Acidobacteriota;c__Acidobacteriae;o__Subgroup_15;f__Subgroup_15;g__Subgroup_15	0	0	0	6	0	0	0	0	0	0	0	0	0	0	0	0	0	0	0	0	0	6	8.169e-06	6	0	1.56625e-05	0	0	0	0	8.34852e-05	0	0	0	0	0	0	0	0	0	0	0	0	0	0	0	0	0
d__Bacteria;p__Acidobacteriota;c__Acidobacteriae;o__Subgroup_2;f__Subgroup_2;g__Subgroup_2	0	0	0	20	0	0	0	0	0	0	23	0	0	0	2	0	0	0	0	0	0	45	6.12675e-05	20	25	5.22084e-05	7.11432e-05	0	0	0	0.000278284	0	0	0	0	0	0	0.000776136	0	0	0	7.66636e-05	0	0	0	0	0	0
d__Bacteria;p__Acidobacteriota;c__Aminicenantia;o__Aminicenantales;f__Aminicenantales;g__Aminicenantales	0	0	0	0	0	164	138	27	54	48	0	32	10	27	5	40	16	53	29	9	0	652	0.000887698	431	221	0.00112509	0.000628906	0	0	0	0	0	0.00457003	0.00415063	0.0015207	0.00112711	0.00115351	0	0.0010588	0.000316286	0.000864249	0.000191659	0.00144566	0.0006354	0.00155786	0.000685498	0.000246386	0
d__Bacteria;p__Acidobacteriota;c__Blastocatellia;o__11-24;f__11-24;g__11-24	53	3	0	208	4	0	0	0	0	0	49	0	0	0	0	0	0	0	0	0	0	317	0.000431596	268	49	0.000699593	0.000139441	0.00123118	7.05368e-05	0	0.00289415	0.000120985	0	0	0	0	0	0.00165351	0	0	0	0	0	0	0	0	0	0
d__Bacteria;p__Acidobacteriota;c__Blastocatellia;o__Blastocatellales;f__Blastocatellaceae;__	12	0	0	35	21	0	0	0	0	12	0	0	19	0	0	0	0	0	0	0	0	99	0.000134789	80	19	0.000208834	5.40688e-05	0.000278759	0	0	0.000486997	0.00063517	0	0	0	0	0.000288378	0	0	0.000600943	0	0	0	0	0	0	0	0
d__Bacteria;p__Acidobacteriota;c__Blastocatellia;o__Blastocatellales;f__Blastocatellaceae;g__Blastocatella	0	0	0	7	0	0	0	0	0	0	0	0	0	0	0	0	0	0	0	0	0	7	9.5305e-06	7	0	1.82729e-05	0	0	0	0	9.73994e-05	0	0	0	0	0	0	0	0	0	0	0	0	0	0	0	0	0
d__Bacteria;p__Acidobacteriota;c__Blastocatellia;o__Blastocatellales;f__Blastocatellaceae;g__JGI_0001001-H03	0	0	0	129	0	0	0	0	0	0	0	0	0	0	0	0	0	0	0	0	0	129	0.000175634	129	0	0.000336744	0	0	0	0	0.00179493	0	0	0	0	0	0	0	0	0	0	0	0	0	0	0	0	0
d__Bacteria;p__Acidobacteriota;c__Blastocatellia;o__Blastocatellales;f__Blastocatellaceae;g__Stenotrophobacter	0	0	0	23	0	0	0	0	0	0	0	0	0	0	0	0	0	0	0	0	0	23	3.13145e-05	23	0	6.00397e-05	0	0	0	0	0.000320027	0	0	0	0	0	0	0	0	0	0	0	0	0	0	0	0	0
d__Bacteria;p__Acidobacteriota;c__Blastocatellia;o__Blastocatellales;f__Blastocatellaceae;g__uncultured	44	32	29	53	0	0	0	0	0	0	41	0	0	0	0	0	0	0	0	0	0	199	0.000270939	158	41	0.000412446	0.000116675	0.00102211	0.000752392	0.00179467	0.000737453	0	0	0	0	0	0	0.00138355	0	0	0	0	0	0	0	0	0	0
d__Bacteria;p__Acidobacteriota;c__Blastocatellia;o__DS-100;f__DS-100;g__DS-100	0	0	0	31	0	0	0	0	0	0	0	0	0	0	0	0	0	0	0	0	0	31	4.22065e-05	31	0	8.0923e-05	0	0	0	0	0.00043134	0	0	0	0	0	0	0	0	0	0	0	0	0	0	0	0	0
d__Bacteria;p__Acidobacteriota;c__Blastocatellia;o__Pyrinomonadales;f__Pyrinomonadaceae;g__RB41	1222	808	150	1817	110	15	0	25	32	31	1811	0	165	0	0	0	0	0	0	0	0	6186	0.00842224	4210	1976	0.0109899	0.00562316	0.0283869	0.0189979	0.00928275	0.0252821	0.00332708	0.00041799	0	0.00140805	0.000667919	0.000744977	0.0611122	0	0.00521871	0	0	0	0	0	0	0	0
d__Bacteria;p__Acidobacteriota;c__Holophagae;o__Holophagales;f__Holophagaceae;__	0	0	0	0	13	0	0	0	0	0	0	0	0	0	0	0	0	0	0	0	0	13	1.76995e-05	13	0	3.39355e-05	0	0	0	0	0	0.000393201	0	0	0	0	0	0	0	0	0	0	0	0	0	0	0	0
d__Bacteria;p__Acidobacteriota;c__Holophagae;o__Holophagales;f__Holophagaceae;g__Geothrix	0	9	0	0	0	0	0	0	0	0	0	0	0	0	0	0	0	0	0	0	0	9	1.22535e-05	9	0	2.34938e-05	0	0	0.00021161	0	0	0	0	0	0	0	0	0	0	0	0	0	0	0	0	0	0	0
d__Bacteria;p__Acidobacteriota;c__Holophagae;o__Holophagales;f__Holophagaceae;g__Holophagaceae	0	0	0	0	0	0	0	0	0	6	0	0	0	0	0	0	0	0	0	0	0	6	8.169e-06	6	0	1.56625e-05	0	0	0	0	0	0	0	0	0	0	0.000144189	0	0	0	0	0	0	0	0	0	0	0
d__Bacteria;p__Acidobacteriota;c__Holophagae;o__Holophagales;f__Holophagaceae;g__uncultured	0	0	0	0	0	0	0	0	0	0	0	0	0	0	0	0	0	0	0	0	11	11	1.49765e-05	0	11	0	3.1303e-05	0	0	0	0	0	0	0	0	0	0	0	0	0	0	0	0	0	0	0	0	0.000298127
d__Bacteria;p__Acidobacteriota;c__Holophagae;o__Subgroup_7;f__Subgroup_7;g__Subgroup_7	967	1256	1159	666	577	85	7	76	133	103	874	12	1128	0	0	0	0	0	0	0	0	7043	0.00958904	5029	2014	0.0131278	0.0057313	0.0224633	0.0295314	0.0717247	0.00926686	0.0174521	0.00236861	0.000210539	0.00428048	0.00277604	0.00247525	0.0294931	0.000397049	0.035677	0	0	0	0	0	0	0	0
d__Bacteria;p__Acidobacteriota;c__Subgroup_11;o__Subgroup_11;f__Subgroup_11;g__Subgroup_11	0	7	0	14	0	0	0	0	0	0	0	0	0	0	0	0	0	0	0	0	0	21	2.85915e-05	21	0	5.48188e-05	0	0	0.000164586	0	0.000194799	0	0	0	0	0	0	0	0	0	0	0	0	0	0	0	0	0
d__Bacteria;p__Acidobacteriota;c__Subgroup_18;o__Subgroup_18;f__Subgroup_18;g__Subgroup_18	0	8	0	18	0	0	0	0	0	0	0	0	8	0	0	0	0	0	0	0	0	34	4.6291e-05	26	8	6.78709e-05	2.27658e-05	0	0.000188098	0	0.000250456	0	0	0	0	0	0	0	0	0.000253028	0	0	0	0	0	0	0	0
d__Bacteria;p__Acidobacteriota;c__Subgroup_22;o__Subgroup_22;f__Subgroup_22;g__Subgroup_22	4	0	0	119	0	0	0	0	0	3	0	0	0	0	0	0	0	0	0	0	0	126	0.000171549	126	0	0.000328913	0	9.29195e-05	0	0	0.00165579	0	0	0	0	0	7.20946e-05	0	0	0	0	0	0	0	0	0	0	0
d__Bacteria;p__Acidobacteriota;c__Subgroup_25;o__Subgroup_25;f__Subgroup_25;g__Subgroup_25	20	3	0	75	4	0	0	0	2	4	0	0	0	0	0	0	0	0	0	0	0	108	0.000147042	108	0	0.000281925	0	0.000464598	7.05368e-05	0	0.00104357	0.000120985	0	0	0	4.17449e-05	9.61261e-05	0	0	0	0	0	0	0	0	0	0	0
d__Bacteria;p__Acidobacteriota;c__Subgroup_5;o__Subgroup_5;f__Subgroup_5;g__Subgroup_5	17	0	0	53	0	0	0	0	0	3	0	0	0	0	0	0	0	0	0	0	0	73	9.93895e-05	73	0	0.000190561	0	0.000394908	0	0	0.000737453	0	0	0	0	0	7.20946e-05	0	0	0	0	0	0	0	0	0	0	0
d__Bacteria;p__Acidobacteriota;c__Thermoanaerobaculia;o__Thermoanaerobaculales;f__Thermoanaerobaculaceae;g__Subgroup_10	43	41	153	161	41	10	0	15	19	21	36	0	392	0	0	0	0	0	0	0	0	932	0.00126892	504	428	0.00131565	0.00121797	0.000998885	0.000964003	0.00946841	0.00224019	0.00124009	0.00027866	0	0.000844832	0.000396577	0.000504662	0.00121482	0	0.0123984	0	0	0	0	0	0	0	0
d__Bacteria;p__Acidobacteriota;c__Thermoanaerobaculia;o__Thermoanaerobaculales;f__Thermoanaerobaculaceae;g__TPD-58	0	90	55	0	59	0	0	7	8	10	33	0	19	0	0	0	0	0	0	0	0	281	0.000382582	229	52	0.000597786	0.000147978	0	0.0021161	0.00340368	0	0.00178453	0	0	0.000394255	0.00016698	0.000240315	0.00111359	0	0.000600943	0	0	0	0	0	0	0	0
d__Bacteria;p__Acidobacteriota;c__Vicinamibacteria;o__Subgroup_17;f__Subgroup_17;g__Subgroup_17	213	268	123	667	15	16	0	0	0	93	164	0	0	0	0	0	0	0	0	0	0	1559	0.00212258	1395	164	0.00364154	0.000466699	0.00494797	0.00630129	0.00761186	0.00928077	0.000453693	0.000445856	0	0	0	0.00223493	0.00553418	0	0	0	0	0	0	0	0	0	0
d__Bacteria;p__Acidobacteriota;c__Vicinamibacteria;o__Vicinamibacterales;f__Vicinamibacteraceae;__	0	0	0	18	0	16	32	0	0	0	0	13	0	0	22	13	0	0	0	0	0	114	0.000155211	66	48	0.000172288	0.000136595	0	0	0	0.000250456	0	0.000445856	0.000962464	0	0	0	0	0.000430136	0	0	0.0008433	0.00046984	0	0	0	0	0
d__Bacteria;p__Acidobacteriota;c__Vicinamibacteria;o__Vicinamibacterales;f__Vicinamibacteraceae;g__Vicinamibacter	29	47	0	0	0	0	0	0	0	0	68	0	0	0	0	0	0	0	0	0	0	144	0.000196056	76	68	0.000198392	0.000193509	0.000673667	0.00110508	0	0	0	0	0	0	0	0	0.00229466	0	0	0	0	0	0	0	0	0	0
d__Bacteria;p__Acidobacteriota;c__Vicinamibacteria;o__Vicinamibacterales;f__Vicinamibacteraceae;g__Vicinamibacteraceae	270	219	91	642	73	5	0	14	27	75	132	0	286	0	0	0	0	0	0	0	0	1834	0.00249699	1416	418	0.00369636	0.00118951	0.00627207	0.00514919	0.00563154	0.00893292	0.00220797	0.00013933	0	0.00078851	0.000563557	0.00180236	0.00445434	0	0.00904577	0	0	0	0	0	0	0	0
d__Bacteria;p__Acidobacteriota;c__Vicinamibacteria;o__Vicinamibacterales;f__Vicinamibacteraceae;g__uncultured	35	0	0	34	0	0	0	0	0	28	0	0	0	0	0	0	0	0	0	0	0	97	0.000132066	97	0	0.000253211	0	0.000813046	0	0	0.000473083	0	0	0	0	0	0.000672883	0	0	0	0	0	0	0	0	0	0	0
d__Bacteria;p__Acidobacteriota;c__Vicinamibacteria;o__Vicinamibacterales;f__uncultured;g__uncultured	1292	1825	738	1838	581	163	36	140	283	470	1767	0	2178	0	0	0	0	0	0	0	0	11311	0.0153999	7366	3945	0.0192284	0.0112264	0.030013	0.0429099	0.0456711	0.0255743	0.017573	0.00454216	0.00108277	0.0078851	0.00590691	0.0112948	0.0596275	0	0.068887	0	0	0	0	0	0	0	0
d__Bacteria;p__Actinobacteriota;c__Acidimicrobiia;__;__;__	47	0	0	0	0	0	0	0	0	0	0	0	0	0	0	0	0	0	0	0	0	47	6.39905e-05	47	0	0.00012269	0	0.0010918	0	0	0	0	0	0	0	0	0	0	0	0	0	0	0	0	0	0	0	0
d__Bacteria;p__Actinobacteriota;c__Acidimicrobiia;o__Actinomarinales;f__uncultured;g__uncultured	38	9	12	231	10	0	0	0	0	23	211	0	0	0	0	0	0	0	0	0	0	534	0.000727041	323	211	0.000843166	0.000600448	0.000882736	0.00021161	0.00074262	0.00321418	0.000302462	0	0	0	0	0.000552725	0.0071202	0	0	0	0	0	0	0	0	0	0
d__Bacteria;p__Actinobacteriota;c__Acidimicrobiia;o__IMCC26256;f__IMCC26256;g__IMCC26256	406	229	35	492	63	0	0	15	39	44	1041	0	173	0	0	0	0	0	0	0	0	2537	0.00345413	1323	1214	0.00345359	0.00345471	0.00943133	0.00538431	0.00216598	0.00684579	0.00190551	0	0	0.000844832	0.000814026	0.00105739	0.0351286	0	0.00547174	0	0	0	0	0	0	0	0
d__Bacteria;p__Actinobacteriota;c__Acidimicrobiia;o__Microtrichales;f__Iamiaceae;g__Iamia	0	241	54	64	26	0	0	0	0	59	1207	0	26	0	0	0	0	0	0	0	0	1677	0.00228324	444	1233	0.00115903	0.00350878	0	0.00566646	0.00334179	0.000890509	0.000786401	0	0	0	0	0.00141786	0.0407302	0	0.000822342	0	0	0	0	0	0	0	0
d__Bacteria;p__Actinobacteriota;c__Acidimicrobiia;o__Microtrichales;f__Ilumatobacteraceae;g__CL500-29_marine_group	65	0	12	338	59	16	9	19	28	24	0	0	56	0	0	0	0	0	0	0	0	626	0.000852299	570	56	0.00148794	0.000159361	0.00150994	0	0.00074262	0.004703	0.00178453	0.000445856	0.000270693	0.00107012	0.000584429	0.000576757	0	0	0.0017712	0	0	0	0	0	0	0	0
d__Bacteria;p__Actinobacteriota;c__Acidimicrobiia;o__Microtrichales;f__Ilumatobacteraceae;g__Ilumatobacter	0	0	0	96	0	0	0	0	0	0	0	0	0	0	0	0	0	0	0	0	0	96	0.000130704	96	0	0.0002506	0	0	0	0	0.00133576	0	0	0	0	0	0	0	0	0	0	0	0	0	0	0	0	0
d__Bacteria;p__Actinobacteriota;c__Acidimicrobiia;o__Microtrichales;f__Ilumatobacteraceae;g__Ilumatobacteraceae	0	0	0	19	0	0	0	0	0	0	0	0	0	0	0	0	0	0	0	0	0	19	2.58685e-05	19	0	4.9598e-05	0	0	0	0	0.00026437	0	0	0	0	0	0	0	0	0	0	0	0	0	0	0	0	0
d__Bacteria;p__Actinobacteriota;c__Acidimicrobiia;o__Microtrichales;f__Ilumatobacteraceae;g__uncultured	0	0	0	459	12	0	0	0	0	0	0	0	0	0	0	0	0	0	0	0	0	471	0.000641267	471	0	0.00122951	0	0	0	0	0.00638662	0.000362954	0	0	0	0	0	0	0	0	0	0	0	0	0	0	0	0
d__Bacteria;p__Actinobacteriota;c__Acidimicrobiia;o__Microtrichales;f__Microtrichaceae;g__uncultured	0	0	0	0	0	0	0	0	0	0	44	0	0	0	0	0	0	0	0	0	0	44	5.9906e-05	0	44	0	0.000125212	0	0	0	0	0	0	0	0	0	0	0.00148478	0	0	0	0	0	0	0	0	0	0
d__Bacteria;p__Actinobacteriota;c__Acidimicrobiia;o__Microtrichales;f__uncultured;g__uncultured	27	43	7	92	0	0	0	0	0	0	36	0	0	0	0	0	0	0	0	0	0	205	0.000279108	169	36	0.000441161	0.000102446	0.000627207	0.00101103	0.000433195	0.00128011	0	0	0	0	0	0	0.00121482	0	0	0	0	0	0	0	0	0	0
d__Bacteria;p__Actinobacteriota;c__Acidimicrobiia;o__uncultured;f__uncultured;g__uncultured	0	73	23	21	16	0	0	0	0	0	145	0	0	0	0	0	0	0	0	0	0	278	0.000378497	133	145	0.000347186	0.00041263	0	0.0017164	0.00142336	0.000292198	0.000483939	0	0	0	0	0	0.00489303	0	0	0	0	0	0	0	0	0	0
d__Bacteria;p__Actinobacteriota;c__Actinobacteria;__;__;__	0	0	0	0	0	0	0	0	0	0	0	0	0	0	0	0	0	0	0	2	0	2	2.723e-06	0	2	0	5.69145e-06	0	0	0	0	0	0	0	0	0	0	0	0	0	0	0	0	0	0	0	5.47525e-05	0
d__Bacteria;p__Actinobacteriota;c__Actinobacteria;o__0319-7L14;f__0319-7L14;g__0319-7L14	0	11	29	0	16	0	0	0	0	0	306	0	69	0	0	0	16	0	42	62	132	683	0.000929905	56	627	0.000146184	0.00178427	0	0.000258635	0.00179467	0	0.000483939	0	0	0	0	0	0.010326	0	0.00218237	0	0	0	0.0006354	0	0.00099279	0.00169733	0.00357753
d__Bacteria;p__Actinobacteriota;c__Actinobacteria;o__Catenulisporales;f__Actinospicaceae;g__Actinospica	0	0	0	0	0	0	0	0	0	0	0	4	0	0	0	0	0	0	0	0	0	4	5.446e-06	0	4	0	1.13829e-05	0	0	0	0	0	0	0	0	0	0	0	0.00013235	0	0	0	0	0	0	0	0	0
d__Bacteria;p__Actinobacteriota;c__Actinobacteria;o__Corynebacteriales;f__Corynebacteriaceae;g__Corynebacterium	0	0	0	0	0	0	4	0	0	0	0	0	0	0	0	0	0	0	0	0	0	4	5.446e-06	4	0	1.04417e-05	0	0	0	0	0	0	0	0.000120308	0	0	0	0	0	0	0	0	0	0	0	0	0	0
d__Bacteria;p__Actinobacteriota;c__Actinobacteria;o__Corynebacteriales;f__Mycobacteriaceae;g__Mycobacterium	86	25	0	48	0	0	25	0	50	44	0	148	0	174	109	164	440	103	646	375	511	2948	0.0040137	278	2670	0.000725697	0.00759809	0.00199777	0.000587807	0	0.000667882	0	0	0.000751925	0	0.00104362	0.00105739	0	0.00489693	0	0.0055696	0.00417817	0.00592721	0.0174735	0.00302754	0.0152701	0.0102661	0.0138494
d__Bacteria;p__Actinobacteriota;c__Actinobacteria;o__Corynebacteriales;f__Nocardiaceae;g__Rhodococcus	40	16	0	41	0	0	18	0	0	0	0	0	0	0	31	0	0	0	0	35	0	181	0.000246432	115	66	0.000300198	0.000187818	0.000929195	0.000376196	0	0.000570482	0	0	0.000541386	0	0	0	0	0	0	0	0.00118829	0	0	0	0	0.000958169	0
d__Bacteria;p__Actinobacteriota;c__Actinobacteria;o__Corynebacteriales;f__Nocardiaceae;g__Williamsia	10	0	0	0	0	0	0	0	0	0	0	0	0	0	0	0	0	0	12	0	0	22	2.9953e-05	10	12	2.61042e-05	3.41487e-05	0.000232299	0	0	0	0	0	0	0	0	0	0	0	0	0	0	0	0	0	0.000283654	0	0
d__Bacteria;p__Actinobacteriota;c__Actinobacteria;o__Euzebyales;f__Euzebyaceae;g__uncultured	0	0	0	0	0	0	0	0	0	0	0	0	0	0	0	0	0	0	0	0	32	32	4.3568e-05	0	32	0	9.10633e-05	0	0	0	0	0	0	0	0	0	0	0	0	0	0	0	0	0	0	0	0	0.000867279
d__Bacteria;p__Actinobacteriota;c__Actinobacteria;o__Frankiales;__;__	0	0	0	0	0	0	0	0	0	0	68	0	0	0	0	0	0	0	0	0	0	68	9.2582e-05	0	68	0	0.000193509	0	0	0	0	0	0	0	0	0	0	0.00229466	0	0	0	0	0	0	0	0	0	0
d__Bacteria;p__Actinobacteriota;c__Actinobacteria;o__Frankiales;f__Frankiaceae;g__Jatrophihabitans	0	0	0	0	0	0	0	0	0	0	0	0	50	0	0	0	0	0	0	0	0	50	6.8075e-05	0	50	0	0.000142286	0	0	0	0	0	0	0	0	0	0	0	0	0.00158143	0	0	0	0	0	0	0	0
d__Bacteria;p__Actinobacteriota;c__Actinobacteria;o__Frankiales;f__Frankiales;g__Frankiales	0	0	0	16	0	0	0	0	0	0	0	0	0	0	0	0	0	0	0	0	0	16	2.1784e-05	16	0	4.17667e-05	0	0	0	0	0.000222627	0	0	0	0	0	0	0	0	0	0	0	0	0	0	0	0	0
d__Bacteria;p__Actinobacteriota;c__Actinobacteria;o__Frankiales;f__Geodermatophilaceae;g__Blastococcus	31	17	0	134	0	0	0	0	0	13	0	0	0	0	0	67	0	0	127	248	20	657	0.000894506	195	462	0.000509032	0.00131473	0.000720126	0.000399708	0	0.0018645	0	0	0	0	0	0.00031241	0	0	0	0	0	0.00242148	0	0	0.00300201	0.00678931	0.000542049
d__Bacteria;p__Actinobacteriota;c__Actinobacteria;o__Frankiales;f__Nakamurellaceae;g__Nakamurella	76	0	0	32	0	0	0	0	0	0	0	0	0	0	0	0	0	0	0	0	0	108	0.000147042	108	0	0.000281925	0	0.00176547	0	0	0.000445255	0	0	0	0	0	0	0	0	0	0	0	0	0	0	0	0	0
d__Bacteria;p__Actinobacteriota;c__Actinobacteria;o__Frankiales;f__Sporichthyaceae;__	0	0	0	0	0	60	18	13	0	0	23	53	23	0	0	0	0	0	0	0	0	190	0.000258685	91	99	0.000237548	0.000281727	0	0	0	0	0	0.00167196	0.000541386	0.000732188	0	0	0.000776136	0.00175363	0.000727457	0	0	0	0	0	0	0	0
d__Bacteria;p__Actinobacteriota;c__Actinobacteria;o__Frankiales;f__Sporichthyaceae;g__uncultured	0	16	0	119	0	0	26	0	48	76	0	65	0	107	69	246	516	570	1003	766	606	4233	0.00576323	285	3948	0.00074397	0.0112349	0	0.000376196	0	0.00165579	0	0	0.000782002	0	0.00100188	0.0018264	0	0.00215068	0	0.00342499	0.00264489	0.00889082	0.0204916	0.0167544	0.0237088	0.0209702	0.0164241
d__Bacteria;p__Actinobacteriota;c__Actinobacteria;o__Kineosporiales;f__Kineosporiaceae;g__Kineosporia	71	0	0	105	0	0	0	0	0	0	0	0	0	0	0	0	0	0	0	0	0	176	0.000239624	176	0	0.000459434	0	0.00164932	0	0	0.00146099	0	0	0	0	0	0	0	0	0	0	0	0	0	0	0	0	0
d__Bacteria;p__Actinobacteriota;c__Actinobacteria;o__Micrococcales;__;__	0	0	0	0	0	26	0	0	0	0	0	0	0	0	0	0	0	0	0	0	0	26	3.5399e-05	26	0	6.78709e-05	0	0	0	0	0	0	0.000724517	0	0	0	0	0	0	0	0	0	0	0	0	0	0	0
d__Bacteria;p__Actinobacteriota;c__Actinobacteria;o__Micrococcales;f__Bogoriellaceae;g__Georgenia	0	0	0	0	0	0	0	0	0	0	0	0	0	0	0	0	0	233	116	1611	0	1960	0.00266854	0	1960	0	0.00557763	0	0	0	0	0	0	0	0	0	0	0	0	0	0	0	0	0	0.00684871	0.00274199	0.0441032	0
d__Bacteria;p__Actinobacteriota;c__Actinobacteria;o__Micrococcales;f__Cellulomonadaceae;g__Actinotalea	71	0	0	19	226	169	91	30	151	147	53	37	206	118	134	0	0	44	0	0	72	1568	0.00213483	904	664	0.00235982	0.00188956	0.00164932	0	0	0.00026437	0.00683564	0.00470936	0.00273701	0.00168966	0.00315174	0.00353263	0.00178849	0.00122423	0.00651548	0.00377709	0.00513646	0	0	0.00129332	0	0	0.00195138
d__Bacteria;p__Actinobacteriota;c__Actinobacteria;o__Micrococcales;f__Cellulomonadaceae;g__Cellulomonas	20	0	0	131	0	187	0	18	36	0	0	297	72	401	43	0	0	0	0	38	0	1243	0.00169234	392	851	0.00102328	0.00242171	0.000464598	0	0	0.00182276	0	0.00521095	0	0.0010138	0.000751409	0	0	0.00982695	0.00227726	0.0128357	0.00164827	0	0	0	0	0.0010403	0
d__Bacteria;p__Actinobacteriota;c__Actinobacteria;o__Micrococcales;f__Demequinaceae;g__Demequina	0	141	0	9	333	231	86	21	244	117	107	0	176	0	1254	457	70	736	199	172	336	4689	0.00638407	1182	3507	0.00308552	0.00997997	0	0.00331523	0	0.000125228	0.010072	0.00643705	0.00258662	0.00118277	0.00509288	0.00281169	0.00361072	0	0.00556663	0	0.0480681	0.0165167	0.00277987	0.0216337	0.00470394	0.00470872	0.00910643
d__Bacteria;p__Actinobacteriota;c__Actinobacteria;o__Micrococcales;f__Intrasporangiaceae;__	0	0	0	239	0	0	0	0	0	0	0	0	0	0	0	0	0	0	0	0	0	239	0.000325399	239	0	0.000623891	0	0	0	0	0.00332549	0	0	0	0	0	0	0	0	0	0	0	0	0	0	0	0	0
d__Bacteria;p__Actinobacteriota;c__Actinobacteria;o__Micrococcales;f__Intrasporangiaceae;g__Aquipuribacter	0	11	0	0	0	0	0	0	0	0	0	0	0	0	0	0	0	0	0	0	0	11	1.49765e-05	11	0	2.87146e-05	0	0	0.000258635	0	0	0	0	0	0	0	0	0	0	0	0	0	0	0	0	0	0	0
d__Bacteria;p__Actinobacteriota;c__Actinobacteria;o__Micrococcales;f__Intrasporangiaceae;g__Oryzihumus	817	354	31	1250	115	60	30	55	148	272	277	87	866	27	25	0	0	0	0	0	0	4414	0.00600966	3132	1282	0.00817584	0.00364822	0.0189788	0.00832334	0.00191844	0.0173928	0.00347831	0.00167196	0.00090231	0.00309772	0.00308913	0.00653658	0.00934737	0.0028786	0.0273903	0.000864249	0.000958295	0	0	0	0	0	0
d__Bacteria;p__Actinobacteriota;c__Actinobacteria;o__Micrococcales;f__Intrasporangiaceae;g__Tetrasphaera	0	0	0	0	0	0	0	0	0	0	31	0	0	0	0	0	0	0	0	0	0	31	4.22065e-05	0	31	0	8.82176e-05	0	0	0	0	0	0	0	0	0	0	0.0010461	0	0	0	0	0	0	0	0	0	0
d__Bacteria;p__Actinobacteriota;c__Actinobacteria;o__Micrococcales;f__Microbacteriaceae;__	327	83	25	62	103	46	0	25	37	62	109	604	419	64	0	0	56	0	0	0	0	2022	0.00275295	770	1252	0.00201002	0.00356285	0.00759617	0.00195152	0.00154713	0.000862681	0.00311536	0.00128184	0	0.00140805	0.000772281	0.00148995	0.00367821	0.0199848	0.0132524	0.00204859	0	0	0.0022239	0	0	0	0
d__Bacteria;p__Actinobacteriota;c__Actinobacteria;o__Micrococcales;f__Microbacteriaceae;g__Cryobacterium	35	69	0	113	0	41	26	0	0	0	133	806	415	619	403	112	233	104	69	0	0	3178	0.00432685	284	2894	0.00074136	0.00823554	0.000813046	0.00162235	0	0.00157231	0	0.00114251	0.000782002	0	0	0	0.00448809	0.0266684	0.0131259	0.0198137	0.0154477	0.00404785	0.00925301	0.00305694	0.00163101	0	0
d__Bacteria;p__Actinobacteriota;c__Actinobacteria;o__Micrococcales;f__Microbacteriaceae;g__Curtobacterium	82	34	0	0	0	0	0	0	0	0	0	0	0	0	0	0	0	0	0	0	0	116	0.000157934	116	0	0.000302809	0	0.00190485	0.000799417	0	0	0	0	0	0	0	0	0	0	0	0	0	0	0	0	0	0	0
d__Bacteria;p__Actinobacteriota;c__Actinobacteria;o__Micrococcales;f__Microbacteriaceae;g__Galbitalea	0	0	0	0	0	0	73	0	0	0	0	1870	0	2577	4184	2325	0	84	0	0	0	11113	0.0151304	73	11040	0.000190561	0.0314168	0	0	0	0	0	0	0.00219562	0	0	0	0	0.0618734	0	0.0824878	0.16038	0.0840291	0	0.00246906	0	0	0
d__Bacteria;p__Actinobacteriota;c__Actinobacteria;o__Micrococcales;f__Microbacteriaceae;g__Microbacterium	66	0	0	46	25	0	0	0	0	0	0	0	0	0	0	0	0	0	0	0	0	137	0.000186526	137	0	0.000357628	0	0.00153317	0	0	0.000640053	0.000756155	0	0	0	0	0	0	0	0	0	0	0	0	0	0	0	0
d__Bacteria;p__Actinobacteriota;c__Actinobacteria;o__Micrococcales;f__Microbacteriaceae;g__Plantibacter	47	0	0	0	12	0	0	0	0	0	0	0	0	0	0	0	0	0	0	0	0	59	8.03285e-05	59	0	0.000154015	0	0.0010918	0	0	0	0.000362954	0	0	0	0	0	0	0	0	0	0	0	0	0	0	0	0
d__Bacteria;p__Actinobacteriota;c__Actinobacteria;o__Micrococcales;f__Micrococcaceae;__	9466	6700	1532	14377	4554	1907	3484	1592	1885	4120	0	480	55	704	410	207	383	248	1826	374	328	54632	0.0743815	49617	5015	0.129521	0.0142713	0.219894	0.157532	0.0948078	0.200045	0.137741	0.0531405	0.104788	0.0896649	0.0393446	0.0990099	0	0.0158819	0.00173957	0.0225345	0.015716	0.0074813	0.0152099	0.00728962	0.0431627	0.0102387	0.00888961
d__Bacteria;p__Actinobacteriota;c__Actinobacteria;o__Micrococcales;f__Micrococcaceae;g__Arthrobacter	0	183	0	0	0	0	0	0	0	0	0	0	0	0	0	0	0	0	51	0	0	234	0.000318591	183	51	0.000477707	0.000145132	0	0.00430274	0	0	0	0	0	0	0	0	0	0	0	0	0	0	0	0	0.00120553	0	0
d__Bacteria;p__Actinobacteriota;c__Actinobacteria;o__Micrococcales;f__Micrococcaceae;g__Paeniglutamicibacter	0	0	0	59	0	0	0	0	0	0	0	0	0	0	0	0	0	0	0	60	0	119	0.000162019	59	60	0.000154015	0.000170744	0	0	0	0.000820938	0	0	0	0	0	0	0	0	0	0	0	0	0	0	0	0.00164258	0
d__Bacteria;p__Actinobacteriota;c__Actinobacteria;o__Micromonosporales;f__Micromonosporaceae;__	73	0	26	0	18	0	0	0	0	0	0	0	0	0	0	0	0	0	107	0	0	224	0.000304976	117	107	0.000305419	0.000304493	0.00169578	0	0.00160901	0	0.000544432	0	0	0	0	0	0	0	0	0	0	0	0	0	0.00252925	0	0
d__Bacteria;p__Actinobacteriota;c__Actinobacteria;o__Micromonosporales;f__Micromonosporaceae;g__Actinoplanes	103	15	0	113	0	0	0	0	0	18	0	0	0	0	0	0	0	0	0	0	0	249	0.000339014	249	0	0.000649995	0	0.00239268	0.000352684	0	0.00157231	0	0	0	0	0	0.000432568	0	0	0	0	0	0	0	0	0	0	0
d__Bacteria;p__Actinobacteriota;c__Actinobacteria;o__Micromonosporales;f__Micromonosporaceae;g__Allocatelliglobosispora	0	0	0	0	0	0	0	0	0	0	0	0	0	0	0	0	26	0	89	0	0	115	0.000156573	0	115	0	0.000327259	0	0	0	0	0	0	0	0	0	0	0	0	0	0	0	0	0.00103252	0	0.00210377	0	0
d__Bacteria;p__Actinobacteriota;c__Actinobacteria;o__Micromonosporales;f__Micromonosporaceae;g__Catellatospora	11	0	0	14	0	0	0	0	0	17	0	0	0	0	0	0	209	0	460	0	34	745	0.00101432	42	703	0.000109638	0.00200055	0.000255529	0	0	0.000194799	0	0	0	0	0	0.000408536	0	0	0	0	0	0	0.00829991	0	0.0108734	0	0.000921484
d__Bacteria;p__Actinobacteriota;c__Actinobacteria;o__Micromonosporales;f__Micromonosporaceae;g__Dactylosporangium	0	0	0	9	0	0	0	0	0	15	0	0	0	0	0	0	0	0	0	0	0	24	3.2676e-05	24	0	6.26501e-05	0	0	0	0	0.000125228	0	0	0	0	0	0.000360473	0	0	0	0	0	0	0	0	0	0	0
d__Bacteria;p__Actinobacteriota;c__Actinobacteria;o__Micromonosporales;f__Micromonosporaceae;g__Longispora	0	0	0	0	0	0	0	0	0	0	0	0	0	0	0	0	0	0	0	8	87	95	0.000129343	0	95	0	0.000270344	0	0	0	0	0	0	0	0	0	0	0	0	0	0	0	0	0	0	0	0.00021901	0.00235792
d__Bacteria;p__Actinobacteriota;c__Actinobacteria;o__Micromonosporales;f__Micromonosporaceae;g__Luedemannella	0	0	0	43	0	0	0	0	0	19	0	0	0	0	0	0	0	0	0	0	0	62	8.4413e-05	62	0	0.000161846	0	0	0	0	0.000598311	0	0	0	0	0	0.000456599	0	0	0	0	0	0	0	0	0	0	0
d__Bacteria;p__Actinobacteriota;c__Actinobacteria;o__Micromonosporales;f__Micromonosporaceae;g__Micromonospora	0	0	0	0	0	0	0	0	0	0	0	0	0	115	0	0	0	0	0	767	250	1132	0.00154122	0	1132	0	0.00322136	0	0	0	0	0	0	0	0	0	0	0	0	0	0.00368106	0	0	0	0	0	0.0209976	0.00677562
d__Bacteria;p__Actinobacteriota;c__Actinobacteria;o__Micromonosporales;f__Micromonosporaceae;g__Salinispora	0	0	0	0	0	0	0	0	0	7	0	0	0	0	0	21	89	52	339	419	215	1142	0.00155483	7	1135	1.82729e-05	0.0032299	0	0	0	0	0	0	0	0	0	0.000168221	0	0	0	0	0	0.000758972	0.00353441	0.00152847	0.00801324	0.0114707	0.00582703
d__Bacteria;p__Actinobacteriota;c__Actinobacteria;o__Micromonosporales;f__Micromonosporaceae;g__Stackebrandtia	0	0	0	0	0	0	0	0	0	0	0	0	0	0	0	0	0	0	0	6	0	6	8.169e-06	0	6	0	1.70744e-05	0	0	0	0	0	0	0	0	0	0	0	0	0	0	0	0	0	0	0	0.000164258	0
d__Bacteria;p__Actinobacteriota;c__Actinobacteria;o__PeM15;f__PeM15;g__PeM15	0	0	0	4	0	0	0	0	0	0	0	56	0	0	0	0	0	0	0	0	0	60	8.169e-05	4	56	1.04417e-05	0.000159361	0	0	0	5.56568e-05	0	0	0	0	0	0	0	0.00185289	0	0	0	0	0	0	0	0	0
d__Bacteria;p__Actinobacteriota;c__Actinobacteria;o__Propionibacteriales;__;__	15	9	0	0	0	0	0	0	0	0	0	0	0	0	0	0	0	0	0	0	0	24	3.2676e-05	24	0	6.26501e-05	0	0.000348448	0.00021161	0	0	0	0	0	0	0	0	0	0	0	0	0	0	0	0	0	0	0
d__Bacteria;p__Actinobacteriota;c__Actinobacteria;o__Propionibacteriales;f__Nocardioidaceae;__	0	36	0	0	0	0	0	0	0	0	0	0	0	0	0	0	0	84	31	259	0	410	0.000558215	36	374	9.39751e-05	0.0010643	0	0.000846441	0	0	0	0	0	0	0	0	0	0	0	0	0	0	0	0.00246906	0.000732774	0.00709045	0
d__Bacteria;p__Actinobacteriota;c__Actinobacteria;o__Propionibacteriales;f__Nocardioidaceae;g__Aeromicrobium	34	0	0	0	0	0	0	0	0	0	0	0	0	0	28	71	508	0	0	0	131	772	0.00105108	34	738	8.87543e-05	0.00210015	0.000789816	0	0	0	0	0	0	0	0	0	0	0	0	0	0.00107329	0.00256605	0.0201739	0	0	0	0.00355042
d__Bacteria;p__Actinobacteriota;c__Actinobacteria;o__Propionibacteriales;f__Nocardioidaceae;g__Marmoricola	25	0	0	90	0	0	0	0	0	0	0	188	0	0	0	0	0	0	0	0	50	353	0.00048061	115	238	0.000300198	0.000677283	0.000580747	0	0	0.00125228	0	0	0	0	0	0	0	0.00622043	0	0	0	0	0	0	0	0	0.00135512
d__Bacteria;p__Actinobacteriota;c__Actinobacteria;o__Propionibacteriales;f__Nocardioidaceae;g__Nocardioides	154	31	0	399	22	0	0	0	0	31	137	561	311	106	23	0	0	0	0	77	33	1885	0.00256643	637	1248	0.00166284	0.00355147	0.0035774	0.00072888	0	0.00555177	0.000665416	0	0	0	0	0.000744977	0.00462307	0.018562	0.00983648	0.00339298	0.000881631	0	0	0	0	0.00210797	0.000894382
d__Bacteria;p__Actinobacteriota;c__Actinobacteria;o__Propionibacteriales;f__Propionibacteriaceae;__	96	24	0	245	0	0	0	0	0	38	0	0	0	0	0	0	0	0	6	0	0	409	0.000556854	403	6	0.001052	1.70744e-05	0.00223007	0.000564294	0	0.00340898	0	0	0	0	0	0.000913198	0	0	0	0	0	0	0	0	0.000141827	0	0
d__Bacteria;p__Actinobacteriota;c__Actinobacteria;o__Propionibacteriales;f__Propionibacteriaceae;g__Cutibacterium	0	0	0	0	0	0	3	3	0	0	0	0	0	0	0	0	0	0	0	0	0	6	8.169e-06	6	0	1.56625e-05	0	0	0	0	0	0	0	9.0231e-05	0.000168966	0	0	0	0	0	0	0	0	0	0	0	0	0
d__Bacteria;p__Actinobacteriota;c__Actinobacteria;o__Propionibacteriales;f__Propionibacteriaceae;g__Friedmanniella	11	0	0	0	0	0	0	0	0	0	0	0	0	0	0	0	0	0	0	0	0	11	1.49765e-05	11	0	2.87146e-05	0	0.000255529	0	0	0	0	0	0	0	0	0	0	0	0	0	0	0	0	0	0	0	0
d__Bacteria;p__Actinobacteriota;c__Actinobacteria;o__Propionibacteriales;f__Propionibacteriaceae;g__Microlunatus	0	0	0	17	0	0	0	13	0	0	0	0	0	0	0	0	0	0	0	0	0	30	4.0845e-05	30	0	7.83126e-05	0	0	0	0	0.000236541	0	0	0	0.000732188	0	0	0	0	0	0	0	0	0	0	0	0	0
d__Bacteria;p__Actinobacteriota;c__Actinobacteria;o__Pseudonocardiales;f__Pseudonocardiaceae;g__Pseudonocardia	34	0	0	14	0	15	26	14	42	26	0	172	0	136	120	193	171	87	774	208	287	2319	0.00315732	171	2148	0.000446382	0.00611262	0.000789816	0	0	0.000194799	0	0.00041799	0.000782002	0.00078851	0.000876644	0.00062482	0	0.00569103	0	0.00435325	0.00459982	0.00697532	0.00679083	0.00255724	0.0182957	0.00569426	0.00777841
d__Bacteria;p__Actinobacteriota;c__Actinobacteria;o__Streptomycetales;f__Streptomycetaceae;g__Streptomyces	0	19	5	67	0	0	0	0	0	28	0	262	0	87	179	0	82	0	490	246	229	1694	0.00230638	119	1575	0.00031064	0.00448202	0	0.000446733	0.000309425	0.000932252	0	0	0	0	0	0.000672883	0	0.00866889	0	0.0027848	0.00686139	0	0.00325642	0	0.0115826	0.00673456	0.00620647
d__Bacteria;p__Actinobacteriota;c__Actinobacteria;o__Streptosporangiales;f__Streptosporangiaceae;__	0	0	0	0	0	0	0	0	0	0	0	0	0	0	0	0	0	0	0	35	0	35	4.76525e-05	0	35	0	9.96005e-05	0	0	0	0	0	0	0	0	0	0	0	0	0	0	0	0	0	0	0	0.000958169	0
d__Bacteria;p__Actinobacteriota;c__Actinobacteria;o__Streptosporangiales;f__Streptosporangiaceae;g__Herbidospora	0	0	0	0	0	0	0	0	0	0	0	0	0	0	0	0	0	0	5	0	0	5	6.8075e-06	0	5	0	1.42286e-05	0	0	0	0	0	0	0	0	0	0	0	0	0	0	0	0	0	0	0.000118189	0	0
d__Bacteria;p__Actinobacteriota;c__Actinobacteria;o__Streptosporangiales;f__Streptosporangiaceae;g__Nonomuraea	0	0	0	0	0	0	0	0	0	0	0	0	0	13	26	0	0	0	0	0	0	39	5.30985e-05	0	39	0	0.000110983	0	0	0	0	0	0	0	0	0	0	0	0	0	0.00041612	0.000996627	0	0	0	0	0	0
d__Bacteria;p__Actinobacteriota;c__Actinobacteria;o__Streptosporangiales;f__Streptosporangiaceae;g__Streptosporangium	0	0	0	4	0	0	0	0	0	0	0	0	0	0	0	0	0	0	0	0	0	4	5.446e-06	4	0	1.04417e-05	0	0	0	0	5.56568e-05	0	0	0	0	0	0	0	0	0	0	0	0	0	0	0	0	0
d__Bacteria;p__Actinobacteriota;c__Actinobacteria;o__Streptosporangiales;f__Thermomonosporaceae;g__Actinocorallia	0	0	0	17	0	0	0	0	0	0	0	0	0	0	0	0	0	0	36	0	0	53	7.21595e-05	17	36	4.43772e-05	0.000102446	0	0	0	0.000236541	0	0	0	0	0	0	0	0	0	0	0	0	0	0	0.000850963	0	0
d__Bacteria;p__Actinobacteriota;c__Actinobacteria;o__Streptosporangiales;f__Thermomonosporaceae;g__Actinomadura	0	0	0	0	0	0	0	0	0	0	0	0	0	37	0	0	29	0	0	0	0	66	8.9859e-05	0	66	0	0.000187818	0	0	0	0	0	0	0	0	0	0	0	0	0	0.00118434	0	0	0.00115166	0	0	0	0
d__Bacteria;p__Actinobacteriota;c__Actinobacteria;o__uncultured;f__uncultured;g__uncultured	0	0	0	0	0	0	0	0	0	0	9	0	0	0	0	0	0	0	0	0	0	9	1.22535e-05	0	9	0	2.56115e-05	0	0	0	0	0	0	0	0	0	0	0.000303705	0	0	0	0	0	0	0	0	0	0
d__Bacteria;p__Actinobacteriota;c__Coriobacteriia;o__Coriobacteriales;f__Coriobacteriales_Incertae_Sedis;g__uncultured	0	0	0	0	0	5	0	0	0	0	0	0	0	0	0	0	0	0	0	0	0	5	6.8075e-06	5	0	1.30521e-05	0	0	0	0	0	0	0.00013933	0	0	0	0	0	0	0	0	0	0	0	0	0	0	0
d__Bacteria;p__Actinobacteriota;c__Coriobacteriia;o__FS118-23B-02;f__FS118-23B-02;g__FS118-23B-02	0	0	0	0	0	8	14	7	0	16	0	0	0	0	0	0	23	363	0	0	0	431	0.000586807	45	386	0.000117469	0.00109845	0	0	0	0	0	0.000222928	0.000421078	0.000394255	0	0.000384504	0	0	0	0	0	0	0.000913387	0.0106699	0	0	0
d__Bacteria;p__Actinobacteriota;c__Coriobacteriia;o__OPB41;f__OPB41;g__OPB41	12	29	22	47	129	53	76	46	191	152	60	60	266	0	23	213	32	980	94	289	922	3696	0.0050321	757	2939	0.00197609	0.00836359	0.000278759	0.000681856	0.00136147	0.000653968	0.00390176	0.0014769	0.00228585	0.00259082	0.00398664	0.00365279	0.0020247	0.00198524	0.0084132	0	0.000881631	0.00769815	0.0012708	0.0288057	0.00222196	0.00791174	0.0249885
d__Bacteria;p__Actinobacteriota;c__MB-A2-108;o__MB-A2-108;f__MB-A2-108;g__MB-A2-108	1132	1050	142	449	32	12	6	27	59	49	242	0	42	0	0	19	0	0	62	40	0	3363	0.00457872	2958	405	0.00772162	0.00115252	0.0262962	0.0246879	0.00878767	0.00624748	0.000967879	0.000334392	0.000180462	0.0015207	0.00123148	0.00117754	0.0081663	0	0.0013284	0	0	0.000686689	0	0	0.00146555	0.00109505	0
d__Bacteria;p__Actinobacteriota;c__RBG-16-55-12;o__RBG-16-55-12;f__RBG-16-55-12;g__RBG-16-55-12	0	0	0	0	35	125	73	28	73	55	0	198	133	62	35	6	0	25	49	49	53	999	0.00136014	389	610	0.00101545	0.00173589	0	0	0	0	0.00105862	0.00348325	0.00219562	0.00157702	0.00152369	0.00132173	0	0.0065513	0.0042066	0.00198457	0.00134161	0.000216849	0	0.00073484	0.00115826	0.00134144	0.00143643
d__Bacteria;p__Actinobacteriota;c__Rubrobacteria;o__Rubrobacterales;f__Rubrobacteriaceae;g__Rubrobacter	0	0	0	0	0	0	0	0	0	0	0	0	0	0	0	0	0	3	0	0	0	3	4.0845e-06	0	3	0	8.53718e-06	0	0	0	0	0	0	0	0	0	0	0	0	0	0	0	0	0	8.81808e-05	0	0	0
d__Bacteria;p__Actinobacteriota;c__Thermoleophilia;__;__;__	5	17	0	0	0	0	0	0	0	0	0	0	0	0	0	0	0	0	0	0	0	22	2.9953e-05	22	0	5.74293e-05	0	0.000116149	0.000399708	0	0	0	0	0	0	0	0	0	0	0	0	0	0	0	0	0	0	0
d__Bacteria;p__Actinobacteriota;c__Thermoleophilia;o__Gaiellales;__;__	26	33	0	22	0	0	0	0	0	0	0	0	0	0	0	0	0	0	0	0	0	81	0.000110282	81	0	0.000211444	0	0.000603977	0.000775905	0	0.000306113	0	0	0	0	0	0	0	0	0	0	0	0	0	0	0	0	0
d__Bacteria;p__Actinobacteriota;c__Thermoleophilia;o__Gaiellales;f__Gaiellaceae;g__Gaiella	1742	1615	363	278	97	11	0	50	136	145	1857	41	174	23	0	0	182	0	162	73	10	6959	0.00947468	4437	2522	0.0115824	0.00717692	0.0404665	0.0379723	0.0224643	0.00386815	0.00293388	0.000306526	0	0.00281611	0.00283866	0.00348457	0.0626645	0.00135658	0.00550337	0.000736212	0	0	0.00722767	0	0.00382933	0.00199847	0.000271025
d__Bacteria;p__Actinobacteriota;c__Thermoleophilia;o__Gaiellales;f__uncultured;g__uncultured	685	531	50	200	280	202	105	83	339	338	770	251	1060	140	151	335	252	404	298	214	233	6921	0.00942294	2813	4108	0.00734311	0.0116902	0.0159125	0.012485	0.00309425	0.00278284	0.00846894	0.00562894	0.00315808	0.00467474	0.00707577	0.00812266	0.0259837	0.00830493	0.0335263	0.00448129	0.0057881	0.0121074	0.0100075	0.011875	0.00704408	0.00585852	0.00631488
d__Bacteria;p__Actinobacteriota;c__Thermoleophilia;o__Solirubrobacterales;__;__	0	0	0	29	0	0	12	0	0	0	0	33	0	74	58	216	100	32	392	640	669	2255	0.00307018	41	2214	0.000107027	0.00630044	0	0	0	0.000403512	0	0	0.000360924	0	0	0	0	0.00109188	0	0.00236868	0.00222324	0.00780657	0.00397125	0.000940596	0.00926604	0.0175208	0.0181316
d__Bacteria;p__Actinobacteriota;c__Thermoleophilia;o__Solirubrobacterales;f__67-14;g__67-14	1495	794	156	731	130	47	0	15	145	230	1210	58	313	162	198	378	906	123	3500	740	1566	12897	0.0175593	3743	9154	0.00977081	0.0260498	0.0347287	0.0186687	0.00965406	0.0101713	0.00393201	0.0013097	0	0.000844832	0.00302651	0.00552725	0.0408315	0.00191907	0.00989974	0.00518549	0.0075897	0.0136615	0.0359795	0.00361541	0.0827325	0.0202584	0.0424425
d__Bacteria;p__Actinobacteriota;c__Thermoleophilia;o__Solirubrobacterales;f__Solirubrobacteraceae;__	0	0	0	24	0	0	0	0	0	0	41	21	0	0	0	0	0	0	27	0	52	165	0.000224648	24	141	6.26501e-05	0.000401248	0	0	0	0.000333941	0	0	0	0	0	0	0.00138355	0.000694835	0	0	0	0	0	0	0.000638222	0	0.00140933
d__Bacteria;p__Actinobacteriota;c__Thermoleophilia;o__Solirubrobacterales;f__Solirubrobacteraceae;g__Conexibacter	79	32	0	84	6	0	0	0	0	27	98	36	170	0	0	83	72	0	79	80	76	922	0.0012553	228	694	0.000595176	0.00197493	0.00183516	0.000752392	0	0.00116879	0.000181477	0	0	0	0	0.000648851	0.00330701	0.00119115	0.00537685	0	0	0.00299975	0.0028593	0	0.00186739	0.0021901	0.00205979
d__Bacteria;p__Actinobacteriota;c__Thermoleophilia;o__Solirubrobacterales;f__Solirubrobacteraceae;g__Patulibacter	0	0	0	0	0	0	0	0	0	0	0	0	0	0	0	0	92	0	0	0	0	92	0.000125258	0	92	0	0.000261807	0	0	0	0	0	0	0	0	0	0	0	0	0	0	0	0	0.00365355	0	0	0	0
d__Bacteria;p__Actinobacteriota;c__Thermoleophilia;o__Solirubrobacterales;f__Solirubrobacteraceae;g__Solirubrobacter	0	153	9	103	0	20	32	27	0	0	604	0	0	0	0	414	678	437	1777	2572	889	7715	0.010504	344	7371	0.000897985	0.0209759	0	0.00359738	0.000556965	0.00143316	0	0.00055732	0.000962464	0.0015207	0	0	0.020382	0	0	0	0	0.0149626	0.0269251	0.012845	0.0420045	0.0704117	0.0240941
d__Bacteria;p__Actinobacteriota;c__Thermoleophilia;o__Solirubrobacterales;f__Solirubrobacteraceae;g__uncultured	0	0	0	0	0	0	0	0	0	0	0	160	0	0	31	0	0	0	0	0	0	191	0.000260047	0	191	0	0.000543534	0	0	0	0	0	0	0	0	0	0	0	0.00529398	0	0	0.00118829	0	0	0	0	0	0
d__Bacteria;p__Actinobacteriota;c__Thermoleophilia;o__uncultured;f__uncultured;g__uncultured	45	56	0	28	0	0	0	0	0	0	178	0	0	0	0	0	0	31	97	0	0	435	0.000592253	129	306	0.000336744	0.000870793	0.00104534	0.00131669	0	0.000389598	0	0	0	0	0	0	0.00600661	0	0	0	0	0	0	0.000911202	0.00229287	0	0
d__Bacteria;p__Actinobacteriota;c__WCHB1-81;o__WCHB1-81;f__WCHB1-81;g__WCHB1-81	0	0	36	0	23	639	612	148	112	178	0	90	17	71	63	209	54	393	331	88	60	3124	0.00425333	1748	1376	0.00456302	0.00391572	0	0	0.00222786	0	0.000695663	0.0178064	0.0184071	0.00833568	0.00233772	0.00427761	0	0.00297786	0.000537685	0.00227265	0.0024149	0.00755358	0.00214447	0.0115517	0.00782413	0.00240911	0.00162615
d__Bacteria;p__Armatimonadota;__;__;__;__	0	0	0	0	0	0	0	0	0	0	0	0	0	0	0	0	0	0	0	50	0	50	6.8075e-05	0	50	0	0.000142286	0	0	0	0	0	0	0	0	0	0	0	0	0	0	0	0	0	0	0	0.00136881	0
d__Bacteria;p__Armatimonadota;c__Chthonomonadetes;o__Chthonomonadales;f__Chthonomonadales;g__Chthonomonadales	0	0	0	21	0	15	19	0	15	0	0	0	16	0	0	0	0	0	0	0	0	86	0.000117089	70	16	0.000182729	4.55316e-05	0	0	0	0.000292198	0	0.00041799	0.000571463	0	0.000313087	0	0	0	0.000506057	0	0	0	0	0	0	0	0
d__Bacteria;p__Armatimonadota;c__Fimbriimonadia;o__Fimbriimonadales;f__Fimbriimonadaceae;g__Fimbriimonadaceae	0	2	0	59	3	2	0	0	0	10	0	0	6	0	0	0	0	0	0	0	0	82	0.000111643	76	6	0.000198392	1.70744e-05	0	4.70245e-05	0	0.000820938	9.07386e-05	5.5732e-05	0	0	0	0.000240315	0	0	0.000189771	0	0	0	0	0	0	0	0
d__Bacteria;p__Armatimonadota;c__Fimbriimonadia;o__Fimbriimonadales;f__Fimbriimonadales;g__Fimbriimonadales	0	4	0	0	0	0	0	0	0	0	0	0	0	0	0	0	0	0	0	0	0	4	5.446e-06	4	0	1.04417e-05	0	0	9.4049e-05	0	0	0	0	0	0	0	0	0	0	0	0	0	0	0	0	0	0	0
d__Bacteria;p__Armatimonadota;c__uncultured;o__uncultured;f__uncultured;g__uncultured	9	12	38	10	70	252	261	135	137	122	0	119	80	67	34	308	129	1345	1177	1626	888	6819	0.00928407	1046	5773	0.0027305	0.0164284	0.000209069	0.000282147	0.00235163	0.000139142	0.00211723	0.00702224	0.0078501	0.00760349	0.00285953	0.00293185	0	0.0039374	0.00253028	0.00214462	0.00130328	0.0111316	0.00512291	0.0395344	0.0278218	0.0445138	0.024067
d__Bacteria;p__Bacteroidota;c__Bacteroidia;o__Bacteroidales;__;__	0	0	0	0	0	7	0	0	0	0	0	0	0	0	0	0	0	0	0	0	0	7	9.5305e-06	7	0	1.82729e-05	0	0	0	0	0	0	0.000195062	0	0	0	0	0	0	0	0	0	0	0	0	0	0	0
d__Bacteria;p__Bacteroidota;c__Bacteroidia;o__Bacteroidales;f__Bacteroidetes_BD2-2;g__Bacteroidetes_BD2-2	0	4	0	0	4	11	9	0	0	19	0	0	9	0	0	8	0	20	0	33	13	130	0.000176995	47	83	0.00012269	0.000236195	0	9.4049e-05	0	0	0.000120985	0.000306526	0.000270693	0	0	0.000456599	0	0	0.000284657	0	0	0.000289132	0	0.000587872	0	0.000903417	0.000352332
d__Bacteria;p__Bacteroidota;c__Bacteroidia;o__Bacteroidales;f__Bacteroidetes_vadinHA17;g__Bacteroidetes_vadinHA17	55	153	106	140	698	1970	1892	535	1749	1716	32	764	387	239	115	822	180	1585	1629	1583	1216	17566	0.0239161	9014	8552	0.0235303	0.0243367	0.00127764	0.00359738	0.00655981	0.00194799	0.0211119	0.0548961	0.0569057	0.0301324	0.0365059	0.0412381	0.00107984	0.0252788	0.0122403	0.0076502	0.00440816	0.0297083	0.00714825	0.0465889	0.0385061	0.0433366	0.0329566
d__Bacteria;p__Bacteroidota;c__Bacteroidia;o__Bacteroidales;f__Dysgonomonadaceae;g__Fermentimonas	0	0	0	0	0	0	0	0	0	0	0	0	0	0	0	0	0	42	0	26	24	92	0.000125258	0	92	0	0.000261807	0	0	0	0	0	0	0	0	0	0	0	0	0	0	0	0	0	0.00123453	0	0.000711783	0.000650459
d__Bacteria;p__Bacteroidota;c__Bacteroidia;o__Bacteroidales;f__Dysgonomonadaceae;g__uncultured	0	0	0	0	12	132	120	13	49	30	0	0	0	18	0	207	18	1352	455	551	255	3212	0.00437314	356	2856	0.00092931	0.0081274	0	0	0	0	0.000362954	0.00367831	0.00360924	0.000732188	0.00102275	0.000720946	0	0	0	0.000576166	0	0.0074813	0.000714825	0.0397402	0.0107552	0.0150843	0.00691113
d__Bacteria;p__Bacteroidota;c__Bacteroidia;o__Bacteroidales;f__FTLpost3;g__FTLpost3	0	0	0	0	0	0	0	0	0	0	0	0	0	0	0	0	0	0	0	11	35	46	6.2629e-05	0	46	0	0.000130903	0	0	0	0	0	0	0	0	0	0	0	0	0	0	0	0	0	0	0	0.000301139	0.000948587
d__Bacteria;p__Bacteroidota;c__Bacteroidia;o__Bacteroidales;f__M2PB4-65_termite_group;g__M2PB4-65_termite_group	0	0	0	0	0	0	0	0	0	0	0	0	0	0	0	0	0	0	3	4	0	7	9.5305e-06	0	7	0	1.99201e-05	0	0	0	0	0	0	0	0	0	0	0	0	0	0	0	0	0	0	7.09136e-05	0.000109505	0
d__Bacteria;p__Bacteroidota;c__Bacteroidia;o__Bacteroidales;f__Marinilabiliaceae;g__uncultured	0	0	0	0	0	0	5	0	0	0	0	0	0	0	0	0	0	0	0	0	0	5	6.8075e-06	5	0	1.30521e-05	0	0	0	0	0	0	0	0.000150385	0	0	0	0	0	0	0	0	0	0	0	0	0	0
d__Bacteria;p__Bacteroidota;c__Bacteroidia;o__Bacteroidales;f__Paludibacteraceae;__	0	0	0	0	0	0	0	0	0	0	0	0	0	0	11	826	2	0	32	52	27	950	0.00129343	0	950	0	0.00270344	0	0	0	0	0	0	0	0	0	0	0	0	0	0	0.00042165	0.0298529	7.9425e-05	0	0.000756412	0.00142357	0.000731767
d__Bacteria;p__Bacteroidota;c__Bacteroidia;o__Bacteroidales;f__Paludibacteraceae;g__Paludibacter	0	0	0	0	0	0	5	0	0	7	0	14	0	0	0	0	0	0	40	0	0	66	8.9859e-05	12	54	3.1325e-05	0.000153669	0	0	0	0	0	0	0.000150385	0	0	0.000168221	0	0.000463223	0	0	0	0	0	0	0.000945515	0	0
d__Bacteria;p__Bacteroidota;c__Bacteroidia;o__Bacteroidales;f__Paludibacteraceae;g__uncultured	0	0	9	0	15	14	3	4	0	0	0	0	0	0	0	106	0	137	142	204	373	1007	0.00137103	45	962	0.000117469	0.00273759	0	0	0.000556965	0	0.000453693	0.000390124	9.0231e-05	0.000225289	0	0	0	0	0	0	0	0.003831	0	0.00402692	0.00335658	0.00558476	0.0101092
d__Bacteria;p__Bacteroidota;c__Bacteroidia;o__Bacteroidales;f__Prolixibacteraceae;g__BSV13	0	18	23	23	45	159	78	36	95	69	11	0	0	0	0	76	16	223	371	538	416	2197	0.00299122	546	1651	0.00142529	0.0046983	0	0.000423221	0.00142336	0.000320027	0.00136108	0.0044307	0.00234601	0.0020276	0.00198288	0.00165818	0.000371195	0	0	0	0	0.00274676	0.0006354	0.00655477	0.00876965	0.0147284	0.0112746
d__Bacteria;p__Bacteroidota;c__Bacteroidia;o__Bacteroidales;f__Prolixibacteraceae;g__Roseimarinus	0	0	0	0	0	0	0	0	0	0	0	0	0	0	0	0	0	0	0	115	67	182	0.000247793	0	182	0	0.000517922	0	0	0	0	0	0	0	0	0	0	0	0	0	0	0	0	0	0	0	0.00314827	0.00181587
d__Bacteria;p__Bacteroidota;c__Bacteroidia;o__Bacteroidales;f__Prolixibacteraceae;g__WCHB1-32	15	14	33	64	22	47	42	25	71	118	0	79	0	0	0	19	0	93	146	310	341	1439	0.0019592	451	988	0.0011773	0.00281158	0.000348448	0.000329172	0.00204221	0.000890509	0.000665416	0.0013097	0.00126323	0.00140805	0.00148195	0.00283572	0	0.0026139	0	0	0	0.000686689	0	0.00273361	0.00345113	0.00848664	0.00924194
d__Bacteria;p__Bacteroidota;c__Bacteroidia;o__Bacteroidales;f__Prolixibacteraceae;g__uncultured	0	17	27	0	28	0	0	0	25	23	0	0	90	0	0	0	0	550	22	0	13	795	0.00108239	120	675	0.00031325	0.00192087	0	0.000399708	0.0016709	0	0.000846894	0	0	0	0.000521812	0.000552725	0	0	0.00284657	0	0	0	0	0.0161665	0.000520033	0	0.000352332
d__Bacteria;p__Bacteroidota;c__Bacteroidia;o__Bacteroidales;f__Rikenellaceae;g__uncultured	0	0	0	0	0	158	112	30	63	17	0	0	0	0	0	159	80	2176	289	190	119	3393	0.00461957	380	3013	0.00099196	0.00857418	0	0	0	0	0	0.00440283	0.00336862	0.00168966	0.00131497	0.000408536	0	0	0	0	0	0.0057465	0.003177	0.0639605	0.00683134	0.00520149	0.00322519
d__Bacteria;p__Bacteroidota;c__Bacteroidia;o__Bacteroidales;f__SB-5;g__SB-5	0	54	0	5	49	32	44	8	35	59	70	15	0	0	0	0	0	23	23	0	0	417	0.000567746	286	131	0.00074658	0.00037279	0	0.00126966	0	6.9571e-05	0.00148206	0.000891713	0.00132339	0.000450577	0.000730536	0.00141786	0.00236215	0.000496311	0	0	0	0	0	0.000676053	0.000543671	0	0
d__Bacteria;p__Bacteroidota;c__Bacteroidia;o__Bacteroidetes_VC2.1_Bac22;f__Bacteroidetes_VC2.1_Bac22;g__Bacteroidetes_VC2.1_Bac22	0	0	0	4	0	0	0	0	0	0	0	0	0	0	0	0	0	0	0	0	0	4	5.446e-06	4	0	1.04417e-05	0	0	0	0	5.56568e-05	0	0	0	0	0	0	0	0	0	0	0	0	0	0	0	0	0
d__Bacteria;p__Bacteroidota;c__Bacteroidia;o__Chitinophagales;f__37-13;g__37-13	0	0	2	7	0	0	0	0	2	0	0	0	0	0	0	0	0	0	0	0	0	11	1.49765e-05	11	0	2.87146e-05	0	0	0	0.00012377	9.73994e-05	0	0	0	0	4.17449e-05	0	0	0	0	0	0	0	0	0	0	0	0
d__Bacteria;p__Bacteroidota;c__Bacteroidia;o__Chitinophagales;f__Chitinophagaceae;__	9	13	0	126	9	0	0	0	0	0	0	0	0	0	0	0	0	0	0	0	0	157	0.000213756	157	0	0.000409836	0	0.000209069	0.000305659	0	0.00175319	0.000272216	0	0	0	0	0	0	0	0	0	0	0	0	0	0	0	0
d__Bacteria;p__Bacteroidota;c__Bacteroidia;o__Chitinophagales;f__Chitinophagaceae;g__Aurantisolimonas	0	3	0	14	0	0	0	0	0	0	0	0	0	0	0	0	0	0	0	0	0	17	2.31455e-05	17	0	4.43772e-05	0	0	7.05368e-05	0	0.000194799	0	0	0	0	0	0	0	0	0	0	0	0	0	0	0	0	0
d__Bacteria;p__Bacteroidota;c__Bacteroidia;o__Chitinophagales;f__Chitinophagaceae;g__Chitinophaga	0	0	0	0	9	0	0	0	0	0	0	0	0	0	0	0	0	0	0	0	0	9	1.22535e-05	9	0	2.34938e-05	0	0	0	0	0	0.000272216	0	0	0	0	0	0	0	0	0	0	0	0	0	0	0	0
d__Bacteria;p__Bacteroidota;c__Bacteroidia;o__Chitinophagales;f__Chitinophagaceae;g__Edaphobaculum	37	0	0	5	0	0	0	0	0	0	0	0	0	0	0	0	0	0	0	0	0	42	5.7183e-05	42	0	0.000109638	0	0.000859506	0	0	6.9571e-05	0	0	0	0	0	0	0	0	0	0	0	0	0	0	0	0	0
d__Bacteria;p__Bacteroidota;c__Bacteroidia;o__Chitinophagales;f__Chitinophagaceae;g__Ferruginibacter	124	17	19	253	0	0	0	0	0	18	0	0	0	0	0	0	0	0	0	0	0	431	0.000586807	431	0	0.00112509	0	0.00288051	0.000399708	0.00117582	0.00352029	0	0	0	0	0	0.000432568	0	0	0	0	0	0	0	0	0	0	0
d__Bacteria;p__Bacteroidota;c__Bacteroidia;o__Chitinophagales;f__Chitinophagaceae;g__Flavitalea	0	0	0	28	0	0	0	0	0	0	0	0	0	0	0	0	0	0	0	0	0	28	3.8122e-05	28	0	7.30918e-05	0	0	0	0	0.000389598	0	0	0	0	0	0	0	0	0	0	0	0	0	0	0	0	0
d__Bacteria;p__Bacteroidota;c__Bacteroidia;o__Chitinophagales;f__Chitinophagaceae;g__Niastella	0	0	0	0	0	0	0	0	0	4	0	0	0	0	0	0	0	0	0	0	0	4	5.446e-06	4	0	1.04417e-05	0	0	0	0	0	0	0	0	0	0	9.61261e-05	0	0	0	0	0	0	0	0	0	0	0
d__Bacteria;p__Bacteroidota;c__Bacteroidia;o__Chitinophagales;f__Chitinophagaceae;g__Puia	0	0	0	0	0	0	0	0	0	0	0	0	0	0	0	0	0	0	0	16	12	28	3.8122e-05	0	28	0	7.96804e-05	0	0	0	0	0	0	0	0	0	0	0	0	0	0	0	0	0	0	0	0.00043802	0.00032523
d__Bacteria;p__Bacteroidota;c__Bacteroidia;o__Chitinophagales;f__Chitinophagaceae;g__Rurimicrobium	0	0	0	0	0	0	0	0	0	0	0	31	0	0	0	0	0	0	0	0	0	31	4.22065e-05	0	31	0	8.82176e-05	0	0	0	0	0	0	0	0	0	0	0	0.00102571	0	0	0	0	0	0	0	0	0
d__Bacteria;p__Bacteroidota;c__Bacteroidia;o__Chitinophagales;f__Chitinophagaceae;g__Sediminibacterium	0	0	0	0	0	0	0	0	0	0	0	16	0	0	0	0	0	0	0	0	0	16	2.1784e-05	0	16	0	4.55316e-05	0	0	0	0	0	0	0	0	0	0	0	0.000529398	0	0	0	0	0	0	0	0	0
d__Bacteria;p__Bacteroidota;c__Bacteroidia;o__Chitinophagales;f__Chitinophagaceae;g__Taibaiella	32	0	0	15	16	0	0	0	0	0	0	0	0	0	0	0	0	0	0	0	0	63	8.57745e-05	63	0	0.000164457	0	0.000743356	0	0	0.000208713	0.000483939	0	0	0	0	0	0	0	0	0	0	0	0	0	0	0	0
d__Bacteria;p__Bacteroidota;c__Bacteroidia;o__Chitinophagales;f__Chitinophagaceae;g__Terrimonas	179	39	9	646	14	0	0	0	7	81	0	0	6	0	0	0	0	0	0	0	0	981	0.00133563	975	6	0.00254516	1.70744e-05	0.00415815	0.000916978	0.000556965	0.00898858	0.000423447	0	0	0	0.000146107	0.00194655	0	0	0.000189771	0	0	0	0	0	0	0	0
d__Bacteria;p__Bacteroidota;c__Bacteroidia;o__Chitinophagales;f__Chitinophagaceae;g__UTBCD1	0	0	0	9	0	0	0	0	0	0	0	0	0	0	0	0	0	0	0	0	0	9	1.22535e-05	9	0	2.34938e-05	0	0	0	0	0.000125228	0	0	0	0	0	0	0	0	0	0	0	0	0	0	0	0	0
d__Bacteria;p__Bacteroidota;c__Bacteroidia;o__Chitinophagales;f__Chitinophagaceae;g__uncultured	18	73	18	124	17	13	0	14	0	9	0	0	0	0	0	0	0	0	0	0	0	286	0.000389389	286	0	0.00074658	0	0.000418138	0.0017164	0.00111393	0.00172536	0.000514185	0.000362258	0	0.00078851	0	0.000216284	0	0	0	0	0	0	0	0	0	0	0
d__Bacteria;p__Bacteroidota;c__Bacteroidia;o__Chitinophagales;f__Saprospiraceae;__	0	0	0	5	0	0	0	0	0	0	0	0	0	0	0	0	0	0	0	0	0	5	6.8075e-06	5	0	1.30521e-05	0	0	0	0	6.9571e-05	0	0	0	0	0	0	0	0	0	0	0	0	0	0	0	0	0
d__Bacteria;p__Bacteroidota;c__Bacteroidia;o__Chitinophagales;f__Saprospiraceae;g__Phaeodactylibacter	0	0	0	5	0	0	0	0	0	0	0	0	0	0	0	0	0	0	0	0	0	5	6.8075e-06	5	0	1.30521e-05	0	0	0	0	6.9571e-05	0	0	0	0	0	0	0	0	0	0	0	0	0	0	0	0	0
d__Bacteria;p__Bacteroidota;c__Bacteroidia;o__Chitinophagales;f__Saprospiraceae;g__Portibacter	4	0	0	8	0	0	0	0	0	0	0	0	0	0	0	0	0	0	0	0	0	12	1.6338e-05	12	0	3.1325e-05	0	9.29195e-05	0	0	0.000111314	0	0	0	0	0	0	0	0	0	0	0	0	0	0	0	0	0
d__Bacteria;p__Bacteroidota;c__Bacteroidia;o__Chitinophagales;f__Saprospiraceae;g__uncultured	96	754	56	412	0	0	4	10	12	0	4	0	0	0	0	0	0	0	0	0	0	1348	0.0018353	1344	4	0.00350841	1.13829e-05	0.00223007	0.0177282	0.00346556	0.00573265	0	0	0.000120308	0.000563222	0.00025047	0	0.00013498	0	0	0	0	0	0	0	0	0	0
d__Bacteria;p__Bacteroidota;c__Bacteroidia;o__Chitinophagales;f__uncultured;g__uncultured	0	4	0	17	0	0	0	0	0	0	0	0	0	0	0	0	0	0	0	0	0	21	2.85915e-05	21	0	5.48188e-05	0	0	9.4049e-05	0	0.000236541	0	0	0	0	0	0	0	0	0	0	0	0	0	0	0	0	0
d__Bacteria;p__Bacteroidota;c__Bacteroidia;o__Cytophagales;f__Cyclobacteriaceae;g__Algoriphagus	0	0	0	0	0	0	0	0	0	0	0	25	0	0	0	0	0	0	0	0	0	25	3.40375e-05	0	25	0	7.11432e-05	0	0	0	0	0	0	0	0	0	0	0	0.000827185	0	0	0	0	0	0	0	0	0
d__Bacteria;p__Bacteroidota;c__Bacteroidia;o__Cytophagales;f__Cyclobacteriaceae;g__uncultured	0	0	0	4	0	0	0	0	0	0	0	0	0	0	0	0	0	0	0	0	0	4	5.446e-06	4	0	1.04417e-05	0	0	0	0	5.56568e-05	0	0	0	0	0	0	0	0	0	0	0	0	0	0	0	0	0
d__Bacteria;p__Bacteroidota;c__Bacteroidia;o__Cytophagales;f__Hymenobacteraceae;g__Adhaeribacter	0	0	0	9	0	0	0	0	0	0	0	0	0	0	0	0	0	0	0	0	0	9	1.22535e-05	9	0	2.34938e-05	0	0	0	0	0.000125228	0	0	0	0	0	0	0	0	0	0	0	0	0	0	0	0	0
d__Bacteria;p__Bacteroidota;c__Bacteroidia;o__Cytophagales;f__Hymenobacteraceae;g__Hymenobacter	25	77	0	21	0	0	0	8	0	5	0	0	0	0	0	0	0	0	0	0	0	136	0.000185164	136	0	0.000355017	0	0.000580747	0.00181044	0	0.000292198	0	0	0	0.000450577	0	0.000120158	0	0	0	0	0	0	0	0	0	0	0
d__Bacteria;p__Bacteroidota;c__Bacteroidia;o__Cytophagales;f__Microscillaceae;g__Chryseolinea	0	0	0	16	0	0	0	0	0	12	0	0	0	0	0	0	0	0	0	0	0	28	3.8122e-05	28	0	7.30918e-05	0	0	0	0	0.000222627	0	0	0	0	0	0.000288378	0	0	0	0	0	0	0	0	0	0	0
d__Bacteria;p__Bacteroidota;c__Bacteroidia;o__Cytophagales;f__Microscillaceae;g__Ohtaekwangia	0	0	0	0	0	0	0	0	0	11	0	0	0	0	0	0	0	0	0	0	0	11	1.49765e-05	11	0	2.87146e-05	0	0	0	0	0	0	0	0	0	0	0.000264347	0	0	0	0	0	0	0	0	0	0	0
d__Bacteria;p__Bacteroidota;c__Bacteroidia;o__Cytophagales;f__Microscillaceae;g__uncultured	36	28	6	67	10	4	0	0	6	16	3	5	0	0	0	4	0	0	0	0	0	185	0.000251878	173	12	0.000451603	3.41487e-05	0.000836276	0.000658343	0.00037131	0.000932252	0.000302462	0.000111464	0	0	0.000125235	0.000384504	0.000101235	0.000165437	0	0	0	0.000144566	0	0	0	0	0
d__Bacteria;p__Bacteroidota;c__Bacteroidia;o__Cytophagales;f__Spirosomaceae;g__Dyadobacter	36	11	0	30	79	0	0	0	0	0	0	26	0	0	0	0	0	0	0	0	0	182	0.000247793	156	26	0.000407226	7.39889e-05	0.000836276	0.000258635	0	0.000417426	0.00238945	0	0	0	0	0	0	0.000860272	0	0	0	0	0	0	0	0	0
d__Bacteria;p__Bacteroidota;c__Bacteroidia;o__Cytophagales;f__Spirosomaceae;g__Emticicia	0	0	0	2	10	0	0	0	0	0	0	0	0	0	0	0	0	0	0	0	0	12	1.6338e-05	12	0	3.1325e-05	0	0	0	0	2.78284e-05	0.000302462	0	0	0	0	0	0	0	0	0	0	0	0	0	0	0	0
d__Bacteria;p__Bacteroidota;c__Bacteroidia;o__Cytophagales;f__Spirosomaceae;g__Larkinella	10	0	0	0	0	0	0	0	0	0	0	0	0	0	0	0	0	0	0	0	0	10	1.3615e-05	10	0	2.61042e-05	0	0.000232299	0	0	0	0	0	0	0	0	0	0	0	0	0	0	0	0	0	0	0	0
d__Bacteria;p__Bacteroidota;c__Bacteroidia;o__Cytophagales;f__uncultured;g__uncultured	0	0	0	29	0	0	0	0	0	0	0	0	0	0	0	0	0	0	0	0	0	29	3.94835e-05	29	0	7.57022e-05	0	0	0	0	0.000403512	0	0	0	0	0	0	0	0	0	0	0	0	0	0	0	0	0
d__Bacteria;p__Bacteroidota;c__Bacteroidia;o__Flavobacteriales;f__Crocinitomicaceae;g__Fluviicola	0	0	0	0	15	0	0	0	0	0	0	101	0	0	0	0	0	0	0	0	0	116	0.000157934	15	101	3.91563e-05	0.000287418	0	0	0	0	0.000453693	0	0	0	0	0	0	0.00334183	0	0	0	0	0	0	0	0	0
d__Bacteria;p__Bacteroidota;c__Bacteroidia;o__Flavobacteriales;f__Cryomorphaceae;g__Vicingus	9	0	0	0	0	0	0	0	0	0	0	0	0	0	0	0	0	0	0	0	0	9	1.22535e-05	9	0	2.34938e-05	0	0.000209069	0	0	0	0	0	0	0	0	0	0	0	0	0	0	0	0	0	0	0	0
d__Bacteria;p__Bacteroidota;c__Bacteroidia;o__Flavobacteriales;f__Flavobacteriaceae;g__Flavobacterium	296	26	11	388	101	95	142	12	28	151	0	698	20	1654	193	51	0	0	0	0	0	3866	0.00526356	1250	2616	0.00326303	0.00744442	0.00687605	0.000611319	0.000680735	0.00539871	0.00305487	0.00264727	0.00427093	0.000675866	0.000584429	0.00362876	0	0.023095	0.000632571	0.0529432	0.00739804	0.00184322	0	0	0	0	0
d__Bacteria;p__Bacteroidota;c__Bacteroidia;o__Flavobacteriales;f__Flavobacteriaceae;g__Lutibacter	0	0	0	0	3	18	5	0	10	0	0	16	0	0	0	0	0	0	0	0	0	52	7.0798e-05	36	16	9.39751e-05	4.55316e-05	0	0	0	0	9.07386e-05	0.000501588	0.000150385	0	0.000208725	0	0	0.000529398	0	0	0	0	0	0	0	0	0
d__Bacteria;p__Bacteroidota;c__Bacteroidia;o__Flavobacteriales;f__NS9_marine_group;g__NS9_marine_group	0	0	0	51	0	0	0	0	0	0	0	0	0	0	0	0	0	0	0	0	0	51	6.94365e-05	51	0	0.000133131	0	0	0	0	0.000709624	0	0	0	0	0	0	0	0	0	0	0	0	0	0	0	0	0
d__Bacteria;p__Bacteroidota;c__Bacteroidia;o__Flavobacteriales;f__Weeksellaceae;g__Chryseobacterium	354	0	0	418	24	4	0	19	0	0	0	0	0	0	0	0	0	0	0	0	0	819	0.00111507	819	0	0.00213793	0	0.00822338	0	0	0.00581614	0.000725909	0.000111464	0	0.00107012	0	0	0	0	0	0	0	0	0	0	0	0	0
d__Bacteria;p__Bacteroidota;c__Bacteroidia;o__Sphingobacteriales;__;__	0	0	0	3	0	0	0	0	0	0	0	0	0	0	0	0	0	0	0	0	0	3	4.0845e-06	3	0	7.83126e-06	0	0	0	0	4.17426e-05	0	0	0	0	0	0	0	0	0	0	0	0	0	0	0	0	0
d__Bacteria;p__Bacteroidota;c__Bacteroidia;o__Sphingobacteriales;f__AKYH767;g__AKYH767	5	0	0	39	7	0	0	0	0	0	0	0	0	0	0	0	0	0	0	0	0	51	6.94365e-05	51	0	0.000133131	0	0.000116149	0	0	0.000542654	0.000211723	0	0	0	0	0	0	0	0	0	0	0	0	0	0	0	0
d__Bacteria;p__Bacteroidota;c__Bacteroidia;o__Sphingobacteriales;f__FFCH9454;g__FFCH9454	0	0	0	3	0	0	0	0	0	0	0	0	0	0	0	0	0	0	0	0	0	3	4.0845e-06	3	0	7.83126e-06	0	0	0	0	4.17426e-05	0	0	0	0	0	0	0	0	0	0	0	0	0	0	0	0	0
d__Bacteria;p__Bacteroidota;c__Bacteroidia;o__Sphingobacteriales;f__KD3-93;g__KD3-93	0	0	0	5	0	0	0	0	0	0	0	0	0	0	0	0	0	0	0	0	0	5	6.8075e-06	5	0	1.30521e-05	0	0	0	0	6.9571e-05	0	0	0	0	0	0	0	0	0	0	0	0	0	0	0	0	0
d__Bacteria;p__Bacteroidota;c__Bacteroidia;o__Sphingobacteriales;f__Lentimicrobiaceae;g__Lentimicrobiaceae	0	15	12	0	18	89	50	16	90	57	0	22	0	18	13	59	16	124	215	81	117	1012	0.00137784	347	665	0.000905816	0.00189241	0	0.000352684	0.00074262	0	0.000544432	0.00248008	0.00150385	0.000901155	0.00187852	0.0013698	0	0.000727922	0	0.000576166	0.000498313	0.00213235	0.0006354	0.00364481	0.00508214	0.00221748	0.00317099
d__Bacteria;p__Bacteroidota;c__Bacteroidia;o__Sphingobacteriales;f__Lentimicrobiaceae;g__Lentimicrobium	0	0	0	0	10	0	0	0	12	0	0	0	0	0	0	0	0	0	0	0	0	22	2.9953e-05	22	0	5.74293e-05	0	0	0	0	0	0.000302462	0	0	0	0.00025047	0	0	0	0	0	0	0	0	0	0	0	0
d__Bacteria;p__Bacteroidota;c__Bacteroidia;o__Sphingobacteriales;f__NS11-12_marine_group;g__NS11-12_marine_group	10	2	0	20	7	8	0	0	0	3	0	0	0	0	0	0	0	0	0	0	0	50	6.8075e-05	50	0	0.000130521	0	0.000232299	4.70245e-05	0	0.000278284	0.000211723	0.000222928	0	0	0	7.20946e-05	0	0	0	0	0	0	0	0	0	0	0
d__Bacteria;p__Bacteroidota;c__Bacteroidia;o__Sphingobacteriales;f__Sphingobacteriaceae;__	143	110	0	745	0	0	0	0	0	0	0	0	0	0	0	0	0	0	0	0	0	998	0.00135878	998	0	0.0026052	0	0.00332187	0.00258635	0	0.0103661	0	0	0	0	0	0	0	0	0	0	0	0	0	0	0	0	0
d__Bacteria;p__Bacteroidota;c__Bacteroidia;o__Sphingobacteriales;f__Sphingobacteriaceae;g__Mucilaginibacter	69	0	0	8	10	0	0	0	0	0	0	0	0	0	0	0	0	0	0	0	0	87	0.000118451	87	0	0.000227107	0	0.00160286	0	0	0.000111314	0.000302462	0	0	0	0	0	0	0	0	0	0	0	0	0	0	0	0
d__Bacteria;p__Bacteroidota;c__Bacteroidia;o__Sphingobacteriales;f__Sphingobacteriaceae;g__Pedobacter	273	114	8	509	109	42	16	11	26	22	0	693	9	231	31	0	0	0	8	0	0	2102	0.00286187	1130	972	0.00294978	0.00276605	0.00634176	0.0026804	0.00049508	0.00708233	0.00329684	0.00117037	0.000481232	0.000619544	0.000542684	0.000528694	0	0.0229296	0.000284657	0.00739413	0.00118829	0	0	0	0.000189103	0	0
d__Bacteria;p__Bacteroidota;c__Bacteroidia;o__Sphingobacteriales;f__Sphingobacteriaceae;g__uncultured	0	25	0	0	27	9	0	8	0	0	7	0	0	0	0	0	0	0	0	0	0	76	0.000103474	69	7	0.000180119	1.99201e-05	0	0.000587807	0	0	0.000816648	0.000250794	0	0.000450577	0	0	0.000236215	0	0	0	0	0	0	0	0	0	0
d__Bacteria;p__Bacteroidota;c__Bacteroidia;o__Sphingobacteriales;f__Z4MB62;g__Z4MB62	0	0	0	0	0	0	0	0	0	0	0	0	6	0	0	0	0	0	0	0	0	6	8.169e-06	0	6	0	1.70744e-05	0	0	0	0	0	0	0	0	0	0	0	0	0.000189771	0	0	0	0	0	0	0	0
d__Bacteria;p__Bacteroidota;c__Bacteroidia;o__Sphingobacteriales;f__env.OPS_17;g__env.OPS_17	10	6	0	19	0	0	0	0	0	0	0	0	6	0	0	2	0	0	0	0	0	43	5.85445e-05	35	8	9.13647e-05	2.27658e-05	0.000232299	0.000141074	0	0.00026437	0	0	0	0	0	0	0	0	0.000189771	0	0	7.22831e-05	0	0	0	0	0
d__Bacteria;p__Bacteroidota;c__Ignavibacteria;o__Ignavibacteriales;f__BSV40;g__BSV40	0	7	4	0	11	0	0	0	0	0	0	0	0	0	0	0	0	0	0	0	0	22	2.9953e-05	22	0	5.74293e-05	0	0	0.000164586	0.00024754	0	0.000332708	0	0	0	0	0	0	0	0	0	0	0	0	0	0	0	0
d__Bacteria;p__Bacteroidota;c__Ignavibacteria;o__Ignavibacteriales;f__Ignavibacteriaceae;g__Ignavibacterium	0	0	0	77	0	0	0	0	0	0	0	0	0	0	0	0	0	0	0	0	0	77	0.000104836	77	0	0.000201002	0	0	0	0	0.00107139	0	0	0	0	0	0	0	0	0	0	0	0	0	0	0	0	0
d__Bacteria;p__Bacteroidota;c__Ignavibacteria;o__Ignavibacteriales;f__PHOS-HE36;g__PHOS-HE36	0	10	50	36	86	18	7	15	44	51	20	17	137	0	0	0	0	0	0	0	0	491	0.000668497	317	174	0.000827503	0.000495157	0	0.000235123	0.00309425	0.000500911	0.00260117	0.000501588	0.000210539	0.000844832	0.000918389	0.00122561	0.0006749	0.000562486	0.00433311	0	0	0	0	0	0	0	0
d__Bacteria;p__Bacteroidota;c__Ignavibacteria;o__Ignavibacteriales;f__SR-FBR-L83;g__SR-FBR-L83	0	0	0	0	31	36	11	0	13	12	0	0	13	0	0	10	0	0	0	0	0	126	0.000171549	103	23	0.000268873	6.54517e-05	0	0	0	0	0.000937632	0.00100318	0.000330847	0	0.000271342	0.000288378	0	0	0.000411171	0	0	0.000361415	0	0	0	0	0
d__Bacteria;p__Bacteroidota;c__Kapabacteria;o__Kapabacteriales;f__Kapabacteriales;g__Kapabacteriales	3	0	0	49	0	0	0	0	0	4	0	2	0	0	0	0	0	0	0	0	0	58	7.8967e-05	56	2	0.000146184	5.69145e-06	6.96896e-05	0	0	0.000681796	0	0	0	0	0	9.61261e-05	0	6.61748e-05	0	0	0	0	0	0	0	0	0
d__Bacteria;p__Bacteroidota;c__Kryptonia;o__Kryptoniales;f__BSV26;g__BSV26	58	43	16	50	45	42	33	8	10	32	6	4	0	19	0	18	0	0	12	11	0	407	0.000554131	337	70	0.000879712	0.000199201	0.00134733	0.00101103	0.00099016	0.00069571	0.00136108	0.00117037	0.000992541	0.000450577	0.000208725	0.000769009	0.00020247	0.00013235	0	0.000608175	0	0.000650548	0	0	0.000283654	0.000301139	0
d__Bacteria;p__Bacteroidota;c__Kryptonia;o__Kryptoniales;f__MSB-3C8;g__MSB-3C8	0	0	0	0	0	0	0	0	0	0	5	0	0	0	0	0	0	0	0	0	0	5	6.8075e-06	0	5	0	1.42286e-05	0	0	0	0	0	0	0	0	0	0	0.000168725	0	0	0	0	0	0	0	0	0	0
d__Bacteria;p__Bacteroidota;c__Rhodothermia;o__Rhodothermales;f__Rhodothermaceae;g__Rhodothermaceae	0	0	0	19	0	0	0	0	0	0	0	0	0	0	0	0	0	0	0	0	0	19	2.58685e-05	19	0	4.9598e-05	0	0	0	0	0.00026437	0	0	0	0	0	0	0	0	0	0	0	0	0	0	0	0	0
d__Bacteria;p__Bacteroidota;c__SJA-28;o__SJA-28;f__SJA-28;g__SJA-28	33	40	5	36	4	0	0	0	4	0	0	0	15	0	0	0	0	0	11	40	25	213	0.00029	122	91	0.000318471	0.000258961	0.000766586	0.00094049	0.000309425	0.000500911	0.000120985	0	0	0	8.34899e-05	0	0	0	0.000474428	0	0	0	0	0	0.000260017	0.00109505	0.000677562
d__Bacteria;p__Bdellovibrionota;c__Bdellovibrionia;o__Bacteriovoracales;f__Bacteriovoracaceae;g__Bacteriovorax	0	12	15	21	6	0	0	0	0	0	21	0	0	15	0	0	0	0	0	0	0	90	0.000122535	54	36	0.000140963	0.000102446	0	0.000282147	0.000928275	0.000292198	0.000181477	0	0	0	0	0	0.000708645	0	0	0.000480138	0	0	0	0	0	0	0
d__Bacteria;p__Bdellovibrionota;c__Bdellovibrionia;o__Bacteriovoracales;f__Bacteriovoracaceae;g__Peredibacter	11	0	0	0	0	6	0	0	0	0	0	0	0	0	0	12	0	0	54	0	0	83	0.000113005	17	66	4.43772e-05	0.000187818	0.000255529	0	0	0	0	0.000167196	0	0	0	0	0	0	0	0	0	0.000433698	0	0	0.00127644	0	0
d__Bacteria;p__Bdellovibrionota;c__Bdellovibrionia;o__Bdellovibrionales;f__Bdellovibrionaceae;g__Bdellovibrio	0	6	0	36	3	3	0	0	0	4	0	0	0	0	0	0	2	0	0	0	0	54	7.3521e-05	52	2	0.000135742	5.69145e-06	0	0.000141074	0	0.000500911	9.07386e-05	8.35981e-05	0	0	0	9.61261e-05	0	0	0	0	0	0	7.9425e-05	0	0	0	0
d__Bacteria;p__Bdellovibrionota;c__Bdellovibrionia;o__Bdellovibrionales;f__Bdellovibrionaceae;g__OM27_clade	0	0	0	8	0	0	0	0	0	9	3	0	0	4	0	0	0	20	6	37	12	99	0.000134789	17	82	4.43772e-05	0.00023335	0	0	0	0.000111314	0	0	0	0	0	0.000216284	0.000101235	0	0	0.000128037	0	0	0	0.000587872	0.000141827	0.00101292	0.00032523
d__Bacteria;p__Bdellovibrionota;c__Oligoflexia;o__0319-6G20;f__0319-6G20;g__0319-6G20	28	0	0	17	0	0	0	0	22	0	17	0	9	23	8	0	0	2	25	261	85	497	0.000676666	67	430	0.000174898	0.00122366	0.000650437	0	0	0.000236541	0	0	0	0	0.000459194	0	0.000573665	0	0.000284657	0.000736212	0.000306654	0	0	5.87872e-05	0.000590947	0.0071452	0.00230371
d__Bacteria;p__Bdellovibrionota;c__Oligoflexia;o__053A03-B-DI-P58;f__053A03-B-DI-P58;g__053A03-B-DI-P58	0	0	0	6	0	0	0	0	0	0	0	0	0	0	0	0	0	0	6	0	0	12	1.6338e-05	6	6	1.56625e-05	1.70744e-05	0	0	0	8.34852e-05	0	0	0	0	0	0	0	0	0	0	0	0	0	0	0.000141827	0	0
d__Bacteria;p__Bdellovibrionota;c__Oligoflexia;o__Oligoflexales;f__Oligoflexales;g__Oligoflexus	0	0	0	0	0	0	0	0	0	3	0	0	0	0	0	0	0	0	0	0	0	3	4.0845e-06	3	0	7.83126e-06	0	0	0	0	0	0	0	0	0	0	7.20946e-05	0	0	0	0	0	0	0	0	0	0	0
d__Bacteria;p__Bdellovibrionota;c__Oligoflexia;o__Oligoflexales;f__uncultured;g__uncultured	4	8	0	3	0	0	0	0	0	0	5	0	0	0	0	0	0	0	0	0	0	20	2.723e-05	15	5	3.91563e-05	1.42286e-05	9.29195e-05	0.000188098	0	4.17426e-05	0	0	0	0	0	0	0.000168725	0	0	0	0	0	0	0	0	0	0
d__Bacteria;p__Caldatribacteriota;c__JS1;o__JS1;f__JS1;g__JS1	0	0	0	0	0	1642	625	191	120	113	0	111	0	60	0	142	0	515	128	56	64	3767	0.00512877	2691	1076	0.00702464	0.003062	0	0	0	0	0	0.045756	0.0187981	0.0107575	0.0025047	0.00271556	0	0.0036727	0	0.00192055	0	0.0051321	0	0.0151377	0.00302565	0.00153307	0.00173456
d__Bacteria;p__Caldisericota;c__Caldisericia;o__Caldisericales;f__Caldisericaceae;g__Caldisericum	0	0	0	0	0	706	351	147	146	152	0	82	0	44	85	111	57	239	48	44	48	2260	0.00307699	1502	758	0.00392085	0.00215706	0	0	0	0	0	0.0196734	0.010557	0.00827936	0.00304738	0.00365279	0	0.00271317	0	0.00140841	0.0032582	0.00401171	0.00226361	0.00702507	0.00113462	0.00120456	0.00130092
d__Bacteria;p__Caldisericota;c__Caldisericia;o__Caldisericales;f__TTA-B15;g__TTA-B15	0	0	0	0	0	0	0	0	0	0	0	0	0	0	0	0	0	0	7	0	7	14	1.9061e-05	0	14	0	3.98402e-05	0	0	0	0	0	0	0	0	0	0	0	0	0	0	0	0	0	0	0.000165465	0	0.000189717
d__Bacteria;p__Caldisericota;c__Caldisericia;o__Caldisericales;f__WCHB1-02;g__WCHB1-02	0	0	0	0	0	0	2	0	2	4	0	0	0	0	0	0	0	3	0	0	0	11	1.49765e-05	8	3	2.08834e-05	8.53718e-06	0	0	0	0	0	0	6.0154e-05	0	4.17449e-05	9.61261e-05	0	0	0	0	0	0	0	8.81808e-05	0	0	0
d__Bacteria;p__Campilobacterota;c__Campylobacteria;o__Campylobacterales;f__Sulfurimonadaceae;g__Sulfuricurvum	0	0	0	0	0	0	0	0	0	0	0	2429	0	707	0	0	0	0	0	0	0	3136	0.00426966	0	3136	0	0.0089242	0	0	0	0	0	0	0	0	0	0	0	0.0803693	0	0.0226305	0	0	0	0	0	0	0
d__Bacteria;p__Campilobacterota;c__Campylobacteria;o__Campylobacterales;f__Sulfurimonadaceae;g__Sulfurimonas	0	0	0	0	0	0	0	0	0	0	0	21	0	0	0	0	0	0	0	0	0	21	2.85915e-05	0	21	0	5.97603e-05	0	0	0	0	0	0	0	0	0	0	0	0.000694835	0	0	0	0	0	0	0	0	0
d__Bacteria;p__Campilobacterota;c__Campylobacteria;o__Campylobacterales;f__Sulfurovaceae;g__Sulfurovum	0	0	0	2	0	25	5	5	0	6	0	416	110	10125	4321	1812	0	0	0	0	0	16827	0.02291	43	16784	0.000112248	0.0477627	0	0	0	2.78284e-05	0	0.000696651	0.000150385	0.000281611	0	0.000144189	0	0.0137644	0.00347914	0.324093	0.165632	0.0654885	0	0	0	0	0
d__Bacteria;p__Chloroflexi;c__AD3;o__AD3;f__AD3;g__AD3	71	10	0	0	2	0	0	7	7	5	0	0	0	0	0	0	0	0	0	0	0	102	0.000138873	102	0	0.000266263	0	0.00164932	0.000235123	0	0	6.04924e-05	0	0	0.000394255	0.000146107	0.000120158	0	0	0	0	0	0	0	0	0	0	0
d__Bacteria;p__Chloroflexi;c__Anaerolineae;__;__;__	0	0	0	2	0	0	0	0	0	0	0	0	2	0	0	0	0	0	11	0	0	15	2.04225e-05	2	13	5.22084e-06	3.69945e-05	0	0	0	2.78284e-05	0	0	0	0	0	0	0	0	6.32571e-05	0	0	0	0	0	0.000260017	0	0
d__Bacteria;p__Chloroflexi;c__Anaerolineae;o__Anaerolineales;f__Anaerolineaceae;g__Anaerolinea	4	0	0	0	0	0	0	0	0	0	7	0	0	0	0	0	0	0	0	0	0	11	1.49765e-05	4	7	1.04417e-05	1.99201e-05	9.29195e-05	0	0	0	0	0	0	0	0	0	0.000236215	0	0	0	0	0	0	0	0	0	0
d__Bacteria;p__Chloroflexi;c__Anaerolineae;o__Anaerolineales;f__Anaerolineaceae;g__Leptolinea	0	0	0	9	0	0	0	0	0	0	35	0	0	0	0	0	0	0	0	0	0	44	5.9906e-05	9	35	2.34938e-05	9.96005e-05	0	0	0	0.000125228	0	0	0	0	0	0	0.00118108	0	0	0	0	0	0	0	0	0	0
d__Bacteria;p__Chloroflexi;c__Anaerolineae;o__Anaerolineales;f__Anaerolineaceae;g__uncultured	278	659	64	391	19	202	267	92	156	134	33	96	64	82	64	164	56	457	336	88	109	3811	0.00518868	2262	1549	0.00590477	0.00440803	0.00645791	0.0154946	0.00396064	0.00544045	0.000574678	0.00562894	0.00803056	0.00518164	0.00325611	0.00322022	0.00111359	0.00317639	0.00202423	0.00262476	0.00245324	0.00592721	0.0022239	0.0134329	0.00794232	0.00240911	0.00295417
d__Bacteria;p__Chloroflexi;c__Anaerolineae;o__Ardenticatenales;f__uncultured;g__uncultured	14	4	0	331	0	0	0	0	0	14	0	0	0	0	0	0	0	0	0	0	0	363	0.000494225	363	0	0.000947583	0	0.000325218	9.4049e-05	0	0.0046056	0	0	0	0	0	0.000336441	0	0	0	0	0	0	0	0	0	0	0
d__Bacteria;p__Chloroflexi;c__Anaerolineae;o__Caldilineales;f__Caldilineaceae;g__Litorilinea	0	0	0	6	0	0	0	0	0	0	0	0	0	0	0	0	0	0	0	0	0	6	8.169e-06	6	0	1.56625e-05	0	0	0	0	8.34852e-05	0	0	0	0	0	0	0	0	0	0	0	0	0	0	0	0	0
d__Bacteria;p__Chloroflexi;c__Anaerolineae;o__Caldilineales;f__Caldilineaceae;g__uncultured	39	75	30	104	19	4	0	3	0	29	105	0	95	0	0	0	0	0	0	0	0	503	0.000684835	303	200	0.000790958	0.000569145	0.000905965	0.00176342	0.00185655	0.00144708	0.000574678	0.000111464	0	0.000168966	0	0.000696914	0.00354323	0	0.00300471	0	0	0	0	0	0	0	0
d__Bacteria;p__Chloroflexi;c__Anaerolineae;o__RBG-13-54-9;f__RBG-13-54-9;g__RBG-13-54-9	30	32	0	78	10	50	44	15	24	19	0	0	27	0	0	0	0	0	0	0	0	329	0.000447934	302	27	0.000788347	7.68346e-05	0.000696896	0.000752392	0	0.00108531	0.000302462	0.0013933	0.00132339	0.000844832	0.000500939	0.000456599	0	0	0.000853971	0	0	0	0	0	0	0	0
d__Bacteria;p__Chloroflexi;c__Anaerolineae;o__SBR1031;f__A4b;g__A4b	0	0	0	533	3	0	0	0	0	0	6	0	0	0	0	0	0	0	0	0	0	542	0.000737933	536	6	0.00139919	1.70744e-05	0	0	0	0.00741627	9.07386e-05	0	0	0	0	0	0.00020247	0	0	0	0	0	0	0	0	0	0
d__Bacteria;p__Chloroflexi;c__Anaerolineae;o__SBR1031;f__SBR1031;g__SBR1031	0	9	0	314	3	0	0	0	0	184	0	0	0	0	0	0	0	0	0	0	0	510	0.000694365	510	0	0.00133131	0	0	0.00021161	0	0.00436906	9.07386e-05	0	0	0	0	0.0044218	0	0	0	0	0	0	0	0	0	0	0
d__Bacteria;p__Chloroflexi;c__Anaerolineae;o__SJA-15;f__SJA-15;g__SJA-15	11	26	7	17	0	0	4	0	0	0	0	0	13	0	0	0	0	0	0	0	0	78	0.000106197	65	13	0.000169677	3.69945e-05	0.000255529	0.000611319	0.000433195	0.000236541	0	0	0.000120308	0	0	0	0	0	0.000411171	0	0	0	0	0	0	0	0
d__Bacteria;p__Chloroflexi;c__Chloroflexia;o__Chloroflexales;f__Chloroflexaceae;g__FFCH7168	0	0	0	20	0	0	0	0	0	0	0	0	0	0	0	0	0	0	0	0	0	20	2.723e-05	20	0	5.22084e-05	0	0	0	0	0.000278284	0	0	0	0	0	0	0	0	0	0	0	0	0	0	0	0	0
d__Bacteria;p__Chloroflexi;c__Chloroflexia;o__Chloroflexales;f__Chloroflexaceae;g__Oscillochloris	0	0	0	48	0	0	0	0	0	0	0	0	0	0	0	0	0	0	0	0	0	48	6.5352e-05	48	0	0.0001253	0	0	0	0	0.000667882	0	0	0	0	0	0	0	0	0	0	0	0	0	0	0	0	0
d__Bacteria;p__Chloroflexi;c__Chloroflexia;o__Chloroflexales;f__Roseiflexaceae;g__uncultured	10	6	0	239	0	0	0	0	0	12	0	0	0	0	0	0	0	0	0	0	0	267	0.000363521	267	0	0.000696982	0	0.000232299	0.000141074	0	0.00332549	0	0	0	0	0	0.000288378	0	0	0	0	0	0	0	0	0	0	0
d__Bacteria;p__Chloroflexi;c__Chloroflexia;o__Thermomicrobiales;f__AKYG1722;g__AKYG1722	26	48	38	11	6	0	0	0	0	0	568	0	144	0	0	0	0	0	0	0	0	841	0.00114502	129	712	0.000336744	0.00202616	0.000603977	0.00112859	0.00235163	0.000153056	0.000181477	0	0	0	0	0	0.0191672	0	0.00455451	0	0	0	0	0	0	0	0
d__Bacteria;p__Chloroflexi;c__Chloroflexia;o__Thermomicrobiales;f__JG30-KF-CM45;g__JG30-KF-CM45	0	214	36	89	9	0	0	0	0	0	1068	0	19	0	16	0	0	0	0	40	0	1491	0.00203	348	1143	0.000908426	0.00325267	0	0.00503162	0.00222786	0.00123836	0.000272216	0	0	0	0	0	0.0360397	0	0.000600943	0	0.000613309	0	0	0	0	0.00109505	0
d__Bacteria;p__Chloroflexi;c__Chloroflexia;o__Thermomicrobiales;f__Thermomicrobiaceae;g__Nitrolancea	5	0	3	0	0	0	0	0	0	0	21	0	0	0	0	0	0	0	0	0	0	29	3.94835e-05	8	21	2.08834e-05	5.97603e-05	0.000116149	0	0.000185655	0	0	0	0	0	0	0	0.000708645	0	0	0	0	0	0	0	0	0	0
d__Bacteria;p__Chloroflexi;c__Dehalococcoidia;__;__;__	0	16	0	0	0	0	0	0	3	10	0	0	11	0	0	0	0	0	0	0	0	40	5.446e-05	29	11	7.57022e-05	3.1303e-05	0	0.000376196	0	0	0	0	0	0	6.26174e-05	0.000240315	0	0	0.000347914	0	0	0	0	0	0	0	0
d__Bacteria;p__Chloroflexi;c__Dehalococcoidia;o__661239;f__661239;g__661239	5	29	0	0	2	0	0	0	0	7	0	0	0	0	0	0	0	0	0	0	0	43	5.85445e-05	43	0	0.000112248	0	0.000116149	0.000681856	0	0	6.04924e-05	0	0	0	0	0.000168221	0	0	0	0	0	0	0	0	0	0	0
d__Bacteria;p__Chloroflexi;c__Dehalococcoidia;o__Dehalococcoidales;f__Dehalococcoidaceae;g__Dehalogenimonas	0	0	0	0	0	0	0	0	0	0	6	0	0	0	0	0	0	0	0	0	0	6	8.169e-06	0	6	0	1.70744e-05	0	0	0	0	0	0	0	0	0	0	0.00020247	0	0	0	0	0	0	0	0	0	0
d__Bacteria;p__Chloroflexi;c__Dehalococcoidia;o__Dehalococcoidales;f__uncultured;g__uncultured	0	0	0	0	0	31	11	0	9	0	0	0	0	3	0	0	0	0	0	0	0	54	7.3521e-05	51	3	0.000133131	8.53718e-06	0	0	0	0	0	0.000863847	0.000330847	0	0.000187852	0	0	0	0	9.60277e-05	0	0	0	0	0	0	0
d__Bacteria;p__Chloroflexi;c__Dehalococcoidia;o__FW22;f__FW22;g__FW22	0	0	0	0	0	31	20	2	0	8	0	11	0	0	0	0	0	0	0	0	0	72	9.8028e-05	61	11	0.000159236	3.1303e-05	0	0	0	0	0	0.000863847	0.00060154	0.000112644	0	0.000192252	0	0.000363961	0	0	0	0	0	0	0	0	0
d__Bacteria;p__Chloroflexi;c__Dehalococcoidia;o__GIF3;f__GIF3;g__GIF3	0	0	0	0	0	85	25	9	16	9	0	11	0	0	14	9	6	31	0	0	0	215	0.000292723	144	71	0.000375901	0.000202047	0	0	0	0	0	0.00236861	0.000751925	0.000506899	0.00033396	0.000216284	0	0.000363961	0	0	0.000536645	0.000325274	0.000238275	0.000911202	0	0	0
d__Bacteria;p__Chloroflexi;c__Dehalococcoidia;o__GIF9;f__GIF9;g__GIF9	0	0	0	0	0	4	0	0	0	0	0	0	0	0	0	0	0	0	0	0	0	4	5.446e-06	4	0	1.04417e-05	0	0	0	0	0	0	0.000111464	0	0	0	0	0	0	0	0	0	0	0	0	0	0	0
d__Bacteria;p__Chloroflexi;c__Dehalococcoidia;o__S085;f__S085;g__S085	186	308	142	442	14	13	4	0	0	0	454	0	47	0	0	0	0	0	0	0	0	1610	0.00219202	1109	501	0.00289496	0.00142571	0.00432076	0.00724178	0.00878767	0.00615008	0.000423447	0.000362258	0.000120308	0	0	0	0.0153202	0	0.00148654	0	0	0	0	0	0	0	0
d__Bacteria;p__Chloroflexi;c__Dehalococcoidia;o__SAR202_clade;f__SAR202_clade;g__SAR202_clade	8	12	10	8	12	4	0	0	7	31	0	0	0	0	0	0	0	0	0	0	0	92	0.000125258	92	0	0.000240159	0	0.000185839	0.000282147	0.00061885	0.000111314	0.000362954	0.000111464	0	0	0.000146107	0.000744977	0	0	0	0	0	0	0	0	0	0	0
d__Bacteria;p__Chloroflexi;c__Dehalococcoidia;o__vadinBA26;f__vadinBA26;g__vadinBA26	0	0	0	0	6	26	13	5	8	20	0	8	22	0	7	8	0	9	17	0	5	154	0.000209671	78	76	0.000203613	0.000216275	0	0	0	0	0.000181477	0.000724517	0.000391001	0.000281611	0.00016698	0.000480631	0	0.000264699	0.000695828	0	0.000268323	0.000289132	0	0.000264542	0.000401844	0	0.000135512
d__Bacteria;p__Chloroflexi;c__Gitt-GS-136;o__Gitt-GS-136;f__Gitt-GS-136;g__Gitt-GS-136	1666	4545	1094	156	201	34	29	104	244	206	1175	0	391	0	0	92	27	36	127	162	102	10391	0.0141473	8279	2112	0.0216117	0.00601018	0.038701	0.106863	0.0677022	0.00217062	0.00607949	0.000947445	0.000872233	0.0058575	0.00509288	0.0049505	0.0396504	0	0.0123668	0	0	0.00332502	0.00107224	0.00105817	0.00300201	0.00443495	0.00276445
d__Bacteria;p__Chloroflexi;c__JG30-KF-CM66;o__JG30-KF-CM66;f__JG30-KF-CM66;g__JG30-KF-CM66	453	1607	304	787	170	56	15	56	105	73	600	0	685	0	0	0	0	14	0	0	0	4925	0.00670539	3626	1299	0.00946539	0.0036966	0.0105231	0.0377842	0.018813	0.0109505	0.00514185	0.0015605	0.000451155	0.00315404	0.00219161	0.0017543	0.020247	0	0.0216656	0	0	0	0	0.000411511	0	0	0
d__Bacteria;p__Chloroflexi;c__KD4-96;o__KD4-96;f__KD4-96;g__KD4-96	2374	3082	887	1287	540	152	33	71	248	283	1856	82	2353	0	37	0	0	0	28	65	0	13378	0.0182141	8957	4421	0.0233815	0.012581	0.0551477	0.0724648	0.054892	0.0179076	0.016333	0.00423564	0.000992541	0.00399887	0.00517637	0.00680092	0.0626308	0.00271317	0.074422	0	0.00141828	0	0	0	0.00066186	0.00177946	0
d__Bacteria;p__Chloroflexi;c__Ktedonobacteria;o__C0119;f__C0119;g__C0119	10	51	0	3	5	4	0	0	4	3	16	0	0	0	0	0	0	0	0	0	6	102	0.000138873	80	22	0.000208834	6.2606e-05	0.000232299	0.00119913	0	4.17426e-05	0.000151231	0.000111464	0	0	8.34899e-05	7.20946e-05	0.00053992	0	0	0	0	0	0	0	0	0	0.000162615
d__Bacteria;p__Chloroflexi;c__OLB14;o__OLB14;f__OLB14;g__OLB14	97	102	12	242	0	20	0	17	21	23	45	0	92	0	0	0	0	0	0	0	0	671	0.000913567	534	137	0.00139396	0.000389865	0.0022533	0.00239825	0.00074262	0.00336724	0	0.00055732	0	0.000957477	0.000438322	0.000552725	0.00151853	0	0.00290983	0	0	0	0	0	0	0	0
d__Bacteria;p__Chloroflexi;c__SHA-26;o__SHA-26;f__SHA-26;g__SHA-26	0	0	0	2	0	0	0	0	0	0	0	0	0	0	0	0	0	3	0	0	0	5	6.8075e-06	2	3	5.22084e-06	8.53718e-06	0	0	0	2.78284e-05	0	0	0	0	0	0	0	0	0	0	0	0	0	8.81808e-05	0	0	0
d__Bacteria;p__Chloroflexi;c__TK10;o__TK10;f__TK10;g__TK10	19	59	9	137	0	4	0	0	0	11	115	0	25	0	0	2	0	0	0	6	0	387	0.000526901	239	148	0.000623891	0.000421168	0.000441368	0.00138722	0.000556965	0.00190625	0	0.000111464	0	0	0	0.000264347	0.00388068	0	0.000790714	0	0	7.22831e-05	0	0	0	0.000164258	0
d__Bacteria;p__Cloacimonadota;c__Cloacimonadia;o__Cloacimonadales;__;__	0	0	0	0	0	0	0	0	0	0	0	0	0	0	0	0	40	11	0	0	0	51	6.94365e-05	0	51	0	0.000145132	0	0	0	0	0	0	0	0	0	0	0	0	0	0	0	0	0.0015885	0.00032333	0	0	0
d__Bacteria;p__Cloacimonadota;c__Cloacimonadia;o__Cloacimonadales;f__Cloacimonadales;g__Cloacimonadales	0	0	0	0	0	0	0	0	0	0	0	0	0	0	0	0	0	0	0	2	0	2	2.723e-06	0	2	0	5.69145e-06	0	0	0	0	0	0	0	0	0	0	0	0	0	0	0	0	0	0	0	5.47525e-05	0
d__Bacteria;p__Cloacimonadota;c__Cloacimonadia;o__Cloacimonadales;f__MSBL8;g__MSBL8	0	0	0	0	0	5	0	3	0	2	0	0	0	0	0	0	0	0	0	0	0	10	1.3615e-05	10	0	2.61042e-05	0	0	0	0	0	0	0.00013933	0	0.000168966	0	4.80631e-05	0	0	0	0	0	0	0	0	0	0	0
d__Bacteria;p__Cyanobacteria;c__Cyanobacteriia;o__Cyanobacteriales;f__Nostocaceae;g__Nodularia_PCC-9350	3	0	0	0	0	0	0	0	0	0	0	0	0	0	0	0	0	0	0	0	0	3	4.0845e-06	3	0	7.83126e-06	0	6.96896e-05	0	0	0	0	0	0	0	0	0	0	0	0	0	0	0	0	0	0	0	0
d__Bacteria;p__Cyanobacteria;c__Cyanobacteriia;o__Cyanobacteriales;f__Nostocaceae;g__Nostoc_PCC-73102	0	0	0	9	0	0	0	0	0	0	0	0	0	0	0	0	0	0	0	0	0	9	1.22535e-05	9	0	2.34938e-05	0	0	0	0	0.000125228	0	0	0	0	0	0	0	0	0	0	0	0	0	0	0	0	0
d__Bacteria;p__Cyanobacteria;c__Sericytochromatia;o__Sericytochromatia;f__Sericytochromatia;g__Sericytochromatia	3	10	2	18	2	6	0	2	6	7	0	3	0	0	0	0	0	0	0	0	0	59	8.03285e-05	56	3	0.000146184	8.53718e-06	6.96896e-05	0.000235123	0.00012377	0.000250456	6.04924e-05	0.000167196	0	0.000112644	0.000125235	0.000168221	0	9.92622e-05	0	0	0	0	0	0	0	0	0
d__Bacteria;p__Cyanobacteria;c__Vampirivibrionia;o__Gastranaerophilales;f__Gastranaerophilales;g__Gastranaerophilales	0	0	0	0	0	14	12	0	0	0	13	3	5	0	2	0	0	0	0	0	0	49	6.67135e-05	26	23	6.78709e-05	6.54517e-05	0	0	0	0	0	0.000390124	0.000360924	0	0	0	0.000438685	9.92622e-05	0.000158143	0	7.66636e-05	0	0	0	0	0	0
d__Bacteria;p__Cyanobacteria;c__Vampirivibrionia;o__Obscuribacterales;f__Obscuribacteraceae;g__Obscuribacteraceae	0	0	0	17	0	0	0	0	0	0	0	0	0	0	0	0	0	0	0	0	0	17	2.31455e-05	17	0	4.43772e-05	0	0	0	0	0.000236541	0	0	0	0	0	0	0	0	0	0	0	0	0	0	0	0	0
d__Bacteria;p__Cyanobacteria;c__Vampirivibrionia;o__Vampirovibrionales;f__Vampirovibrionales;g__Vampirovibrionales	0	0	0	4	0	0	0	0	0	0	0	0	0	0	0	0	0	0	0	0	0	4	5.446e-06	4	0	1.04417e-05	0	0	0	0	5.56568e-05	0	0	0	0	0	0	0	0	0	0	0	0	0	0	0	0	0
d__Bacteria;p__Deinococcota;c__Deinococci;o__Thermales;f__Thermaceae;g__Thermus	65	94	0	3	0	0	0	0	236	176	0	0	0	0	0	59	0	141	0	0	0	774	0.0010538	574	200	0.00149838	0.000569145	0.00150994	0.00221015	0	4.17426e-05	0	0	0	0	0.0049259	0.00422955	0	0	0	0	0	0.00213235	0	0.0041445	0	0	0
d__Bacteria;p__Dependentiae;c__Babeliae;o__Babeliales;__;__	0	3	2	4	0	9	0	0	0	0	0	3	3	2	0	0	0	0	0	0	0	26	3.5399e-05	18	8	4.69876e-05	2.27658e-05	0	7.05368e-05	0.00012377	5.56568e-05	0	0.000250794	0	0	0	0	0	9.92622e-05	9.48857e-05	6.40184e-05	0	0	0	0	0	0	0
d__Bacteria;p__Dependentiae;c__Babeliae;o__Babeliales;f__Babeliaceae;g__Babeliaceae	0	0	6	8	11	8	0	7	0	0	0	8	0	0	0	0	0	17	0	56	117	238	0.000324037	40	198	0.000104417	0.000563454	0	0	0.00037131	0.000111314	0.000332708	0.000222928	0	0.000394255	0	0	0	0.000264699	0	0	0	0	0	0.000499691	0	0.00153307	0.00317099
d__Bacteria;p__Dependentiae;c__Babeliae;o__Babeliales;f__Babeliales;g__Babeliales	0	0	0	9	0	2	2	0	0	0	0	0	0	0	3	0	0	0	0	0	3	19	2.58685e-05	13	6	3.39355e-05	1.70744e-05	0	0	0	0.000125228	0	5.5732e-05	6.0154e-05	0	0	0	0	0	0	0	0.000114995	0	0	0	0	0	8.13074e-05
d__Bacteria;p__Dependentiae;c__Babeliae;o__Babeliales;f__UBA12409;g__UBA12409	35	9	36	26	65	86	15	6	18	15	9	52	5	0	3	0	0	0	0	0	19	399	0.000543239	311	88	0.000811841	0.000250424	0.000813046	0.00021161	0.00222786	0.000361769	0.001966	0.00239648	0.000451155	0.000337933	0.000375704	0.000360473	0.000303705	0.00172054	0.000158143	0	0.000114995	0	0	0	0	0	0.000514947
d__Bacteria;p__Dependentiae;c__Babeliae;o__Babeliales;f__UBA12411;g__UBA12411	0	0	0	0	0	0	0	0	0	0	0	0	0	0	0	0	0	6	0	0	0	6	8.169e-06	0	6	0	1.70744e-05	0	0	0	0	0	0	0	0	0	0	0	0	0	0	0	0	0	0.000176362	0	0	0
d__Bacteria;p__Dependentiae;c__Babeliae;o__Babeliales;f__Vermiphilaceae;g__Vermiphilaceae	33	23	12	126	41	27	18	0	5	9	0	4	0	0	0	0	0	16	31	0	0	345	0.000469718	294	51	0.000767464	0.000145132	0.000766586	0.000540782	0.00074262	0.00175319	0.00124009	0.000752383	0.000541386	0	0.000104362	0.000216284	0	0.00013235	0	0	0	0	0	0.000470298	0.000732774	0	0
d__Bacteria;p__Desulfobacterota;c__Desulfobaccia;o__Desulfobaccales;f__Desulfobaccaceae;g__Desulfobacca	0	0	0	0	44	169	25	0	25	36	0	207	179	50	17	0	0	0	0	0	0	752	0.00102385	299	453	0.000780516	0.00128911	0	0	0	0	0.00133083	0.00470936	0.000751925	0	0.000521812	0.000865135	0	0.00684909	0.00566151	0.00160046	0.000651641	0	0	0	0	0	0
d__Bacteria;p__Desulfobacterota;c__Desulfobacteria;o__Desulfatiglandales;f__Desulfatiglandaceae;g__Desulfatiglans	0	0	0	0	0	0	0	0	0	0	0	0	10	0	0	0	0	0	0	0	0	10	1.3615e-05	0	10	0	2.84573e-05	0	0	0	0	0	0	0	0	0	0	0	0	0.000316286	0	0	0	0	0	0	0	0
d__Bacteria;p__Desulfobacterota;c__Desulfobacteria;o__Desulfobacterales;f__Desulfosarcinaceae;__	0	0	0	0	0	26	0	0	0	0	0	0	0	0	0	0	0	0	0	0	0	26	3.5399e-05	26	0	6.78709e-05	0	0	0	0	0	0	0.000724517	0	0	0	0	0	0	0	0	0	0	0	0	0	0	0
d__Bacteria;p__Desulfobacterota;c__Desulfobacteria;o__Desulfobacterales;f__Desulfosarcinaceae;g__Desulfatirhabdium	0	0	0	0	5	0	0	0	0	0	0	0	0	0	0	0	0	0	0	0	0	5	6.8075e-06	5	0	1.30521e-05	0	0	0	0	0	0.000151231	0	0	0	0	0	0	0	0	0	0	0	0	0	0	0	0
d__Bacteria;p__Desulfobacterota;c__Desulfobulbia;o__Desulfobulbales;f__Desulfobulbaceae;g__Desulfobulbus	0	0	0	0	0	0	0	0	0	0	0	0	0	0	0	0	0	0	44	36	134	214	0.000291361	0	214	0	0.000608986	0	0	0	0	0	0	0	0	0	0	0	0	0	0	0	0	0	0	0.00104007	0.000985545	0.00363173
d__Bacteria;p__Desulfobacterota;c__Desulfobulbia;o__Desulfobulbales;f__Desulfocapsaceae;__	0	0	0	0	0	0	0	0	0	0	128	0	0	0	0	0	0	0	0	0	0	128	0.000174272	0	128	0	0.000364253	0	0	0	0	0	0	0	0	0	0	0.00431936	0	0	0	0	0	0	0	0	0	0
d__Bacteria;p__Desulfobacterota;c__Desulfobulbia;o__Desulfobulbales;f__Desulfocapsaceae;g__Desulfocapsa	38	0	0	0	22	51	14	20	0	0	0	93	64	50	16	0	0	0	0	0	0	368	0.000501032	145	223	0.000378511	0.000634597	0.000882736	0	0	0	0.000665416	0.00142117	0.000421078	0.00112644	0	0	0	0.00307713	0.00202423	0.00160046	0.000613309	0	0	0	0	0	0
d__Bacteria;p__Desulfobacterota;c__Desulfobulbia;o__Desulfobulbales;f__Desulfocapsaceae;g__uncultured	0	0	0	35	0	0	0	0	0	0	0	0	0	0	0	0	0	0	0	0	0	35	4.76525e-05	35	0	9.13647e-05	0	0	0	0	0.000486997	0	0	0	0	0	0	0	0	0	0	0	0	0	0	0	0	0
d__Bacteria;p__Desulfobacterota;c__Desulfobulbia;o__Desulfobulbales;f__Desulfurivibrionaceae;g__Desulfurivibrio	0	0	0	0	0	0	0	0	0	0	0	0	27	0	0	0	0	0	0	0	0	27	3.67605e-05	0	27	0	7.68346e-05	0	0	0	0	0	0	0	0	0	0	0	0	0.000853971	0	0	0	0	0	0	0	0
d__Bacteria;p__Desulfobacterota;c__Desulfovibrionia;o__Desulfovibrionales;f__Desulfovibrionaceae;g__Desulfovibrio	0	0	0	0	0	2	0	0	0	0	0	0	0	0	0	0	0	0	0	0	0	2	2.723e-06	2	0	5.22084e-06	0	0	0	0	0	0	5.5732e-05	0	0	0	0	0	0	0	0	0	0	0	0	0	0	0
d__Bacteria;p__Desulfobacterota;c__Desulfuromonadia;o__Desulfuromonadia;f__Desulfuromonadaceae;g__Desulfuromonas	136	28	10	485	13	0	0	0	0	0	0	0	0	7	0	0	0	0	0	0	0	679	0.000924459	672	7	0.0017542	1.99201e-05	0.00315926	0.000658343	0.00061885	0.00674839	0.000393201	0	0	0	0	0	0	0	0	0.000224065	0	0	0	0	0	0	0
d__Bacteria;p__Desulfobacterota;c__Desulfuromonadia;o__Geobacterales;f__Geobacteraceae;__	0	0	0	53	0	0	0	0	0	0	0	0	0	0	0	0	0	0	0	0	0	53	7.21595e-05	53	0	0.000138352	0	0	0	0	0.000737453	0	0	0	0	0	0	0	0	0	0	0	0	0	0	0	0	0
d__Bacteria;p__Desulfobacterota;c__Desulfuromonadia;o__Geobacterales;f__Geobacteraceae;g__Geobacter	334	97	9	1993	79	44	28	16	26	94	0	0	0	30	20	21	0	0	0	9	0	2800	0.0038122	2720	80	0.00710034	0.000227658	0.00775878	0.00228069	0.000556965	0.027731	0.00238945	0.0012261	0.000842156	0.000901155	0.000542684	0.00225896	0	0	0	0.000960277	0.000766636	0.000758972	0	0	0	0.000246386	0
d__Bacteria;p__Desulfobacterota;c__Desulfuromonadia;o__Geobacterales;f__Geobacteraceae;g__uncultured	14	0	0	52	0	0	0	0	0	13	0	0	0	0	0	0	0	0	0	0	0	79	0.000107559	79	0	0.000206223	0	0.000325218	0	0	0.000723539	0	0	0	0	0	0.00031241	0	0	0	0	0	0	0	0	0	0	0
d__Bacteria;p__Desulfobacterota;c__Desulfuromonadia;o__PB19;f__PB19;g__PB19	0	0	0	0	0	0	0	0	0	0	0	0	5	0	0	0	0	0	0	0	0	5	6.8075e-06	0	5	0	1.42286e-05	0	0	0	0	0	0	0	0	0	0	0	0	0.000158143	0	0	0	0	0	0	0	0
d__Bacteria;p__Desulfobacterota;c__Syntrophia;o__Syntrophales;f__Smithellaceae;g__Smithella	0	0	0	8	23	858	389	107	217	236	0	50	0	117	105	153	120	675	375	389	518	4340	0.00590891	1838	2502	0.00479795	0.00712001	0	0	0	0.000111314	0.000695663	0.023909	0.0117	0.00602647	0.00452933	0.00567144	0	0.00165437	0	0.00374508	0.00402484	0.00552965	0.0047655	0.0198407	0.0088642	0.0106494	0.0140391
d__Bacteria;p__Desulfobacterota;c__Syntrophia;o__Syntrophales;f__Syntrophaceae;g__Syntrophus	8	16	26	5	50	261	186	39	143	151	0	177	179	74	0	121	89	369	247	200	210	2551	0.00347319	885	1666	0.00231022	0.00474098	0.000185839	0.000376196	0.00160901	6.9571e-05	0.00151231	0.00727303	0.00559432	0.00219656	0.00298476	0.00362876	0	0.00585647	0.00566151	0.00236868	0	0.00437313	0.00353441	0.0108462	0.00583855	0.00547525	0.00569152
d__Bacteria;p__Desulfobacterota;c__Syntrophia;o__Syntrophales;f__uncultured;g__uncultured	0	0	0	0	0	24	14	0	14	0	0	0	0	0	0	0	0	23	0	0	0	75	0.000102113	52	23	0.000135742	6.54517e-05	0	0	0	0	0	0.000668784	0.000421078	0	0.000292215	0	0	0	0	0	0	0	0	0.000676053	0	0	0
d__Bacteria;p__Desulfobacterota;c__Syntrophorhabdia;o__Syntrophorhabdales;f__Syntrophorhabdaceae;g__Syntrophorhabdus	0	0	0	3	0	68	36	14	23	13	0	9	0	0	13	7	0	39	31	0	12	268	0.000364882	157	111	0.000409836	0.000315876	0	0	0	4.17426e-05	0	0.00189489	0.00108277	0.00078851	0.000480067	0.00031241	0	0.000297786	0	0	0.000498313	0.000252991	0	0.00114635	0.000732774	0	0.00032523
d__Bacteria;p__Desulfobacterota;c__uncultured;o__uncultured;f__uncultured;g__uncultured	0	0	0	146	0	0	0	0	0	0	0	0	0	0	0	0	0	0	0	0	0	146	0.000198779	146	0	0.000381121	0	0	0	0	0.00203147	0	0	0	0	0	0	0	0	0	0	0	0	0	0	0	0	0
d__Bacteria;p__Elusimicrobiota;c__Elusimicrobia;o__Lineage_IV;f__Lineage_IV;g__Lineage_IV	0	5	0	13	4	0	31	0	12	0	0	0	0	0	0	0	0	0	0	0	0	65	8.84975e-05	65	0	0.000169677	0	0	0.000117561	0	0.000180885	0.000120985	0	0.000932387	0	0.00025047	0	0	0	0	0	0	0	0	0	0	0	0
d__Bacteria;p__Elusimicrobiota;c__Elusimicrobia;o__MVP-88;f__MVP-88;g__MVP-88	7	11	0	11	0	0	0	0	0	0	0	0	0	0	0	0	0	0	0	0	0	29	3.94835e-05	29	0	7.57022e-05	0	0.000162609	0.000258635	0	0.000153056	0	0	0	0	0	0	0	0	0	0	0	0	0	0	0	0	0
d__Bacteria;p__Elusimicrobiota;c__Endomicrobia;o__Endomicrobiales;f__Endomicrobiaceae;g__Endomicrobium	0	0	0	0	8	9	13	0	5	0	32	0	0	0	0	0	0	21	17	69	28	202	0.000275023	35	167	9.13647e-05	0.000475236	0	0	0	0	0.00024197	0.000250794	0.000391001	0	0.000104362	0	0.00107984	0	0	0	0	0	0	0.000617266	0.000401844	0.00188896	0.000758869
d__Bacteria;p__Elusimicrobiota;c__Lineage_IIa;o__Lineage_IIa;f__Lineage_IIa;g__Lineage_IIa	0	0	0	37	0	0	0	0	0	0	0	0	0	0	0	0	0	0	0	0	0	37	5.03755e-05	37	0	9.65856e-05	0	0	0	0	0.000514826	0	0	0	0	0	0	0	0	0	0	0	0	0	0	0	0	0
d__Bacteria;p__Elusimicrobiota;c__Lineage_IIb;o__Lineage_IIb;f__Lineage_IIb;g__Lineage_IIb	0	0	0	17	0	0	0	0	0	0	0	0	0	0	0	0	0	0	0	0	0	17	2.31455e-05	17	0	4.43772e-05	0	0	0	0	0.000236541	0	0	0	0	0	0	0	0	0	0	0	0	0	0	0	0	0
d__Bacteria;p__Elusimicrobiota;c__Lineage_IIc;o__Lineage_IIc;f__Lineage_IIc;g__Lineage_IIc	0	0	0	3	0	0	7	0	0	0	0	0	0	0	0	0	0	0	0	0	0	10	1.3615e-05	10	0	2.61042e-05	0	0	0	0	4.17426e-05	0	0	0.000210539	0	0	0	0	0	0	0	0	0	0	0	0	0	0
d__Bacteria;p__Elusimicrobiota;c__Rs-M47;o__Rs-M47;f__Rs-M47;g__Rs-M47	0	0	0	0	2	0	0	0	0	3	0	0	0	0	0	0	0	0	0	5	0	10	1.3615e-05	5	5	1.30521e-05	1.42286e-05	0	0	0	0	6.04924e-05	0	0	0	0	7.20946e-05	0	0	0	0	0	0	0	0	0	0.000136881	0
d__Bacteria;p__Entotheonellaeota;c__Entotheonellia;o__Entotheonellales;f__Entotheonellaceae;g__Entotheonellaceae	0	0	0	14	0	0	0	0	0	0	0	0	0	0	0	0	0	0	0	0	0	14	1.9061e-05	14	0	3.65459e-05	0	0	0	0	0.000194799	0	0	0	0	0	0	0	0	0	0	0	0	0	0	0	0	0
d__Bacteria;p__FCPU426;c__FCPU426;o__FCPU426;f__FCPU426;g__FCPU426	8	2	0	0	0	7	28	0	22	12	0	0	0	0	0	0	0	0	0	61	55	195	0.000265493	79	116	0.000206223	0.000330104	0.000185839	4.70245e-05	0	0	0	0.000195062	0.000842156	0	0.000459194	0.000288378	0	0	0	0	0	0	0	0	0	0.00166995	0.00149064
d__Bacteria;p__Fibrobacterota;c__Chitinivibrionia;o__uncultured;f__uncultured;g__uncultured	0	0	0	10	0	0	0	0	0	0	0	0	0	0	0	0	0	0	0	0	0	10	1.3615e-05	10	0	2.61042e-05	0	0	0	0	0.000139142	0	0	0	0	0	0	0	0	0	0	0	0	0	0	0	0	0
d__Bacteria;p__Fibrobacterota;c__Fibrobacteria;o__Fibrobacterales;f__B122;g__B122	0	0	0	0	0	38	25	0	7	4	0	0	8	0	0	0	0	0	0	0	0	82	0.000111643	74	8	0.000193171	2.27658e-05	0	0	0	0	0	0.00105891	0.000751925	0	0.000146107	9.61261e-05	0	0	0.000253028	0	0	0	0	0	0	0	0
d__Bacteria;p__Fibrobacterota;c__Fibrobacteria;o__Fibrobacterales;f__Candidatus_Raymondbacteria;g__Candidatus_Raymondbacteria	0	0	0	0	0	0	5	0	3	0	0	0	0	0	0	0	0	0	0	0	0	8	1.0892e-05	8	0	2.08834e-05	0	0	0	0	0	0	0	0.000150385	0	6.26174e-05	0	0	0	0	0	0	0	0	0	0	0	0
d__Bacteria;p__Fibrobacterota;c__Fibrobacteria;o__Fibrobacterales;f__Fibrobacteraceae;__	0	0	0	5	0	0	0	0	0	0	0	0	0	0	0	0	0	0	0	0	0	5	6.8075e-06	5	0	1.30521e-05	0	0	0	0	6.9571e-05	0	0	0	0	0	0	0	0	0	0	0	0	0	0	0	0	0
d__Bacteria;p__Fibrobacterota;c__Fibrobacteria;o__Fibrobacterales;f__Fibrobacteraceae;g__possible_genus_04	0	6	0	0	0	0	0	0	0	0	0	0	0	0	0	0	0	0	0	0	0	6	8.169e-06	6	0	1.56625e-05	0	0	0.000141074	0	0	0	0	0	0	0	0	0	0	0	0	0	0	0	0	0	0	0
d__Bacteria;p__Fibrobacterota;c__Fibrobacteria;o__Fibrobacterales;f__Fibrobacteraceae;g__uncultured	0	6	0	0	0	0	0	0	0	0	0	0	0	0	0	0	0	0	0	0	0	6	8.169e-06	6	0	1.56625e-05	0	0	0.000141074	0	0	0	0	0	0	0	0	0	0	0	0	0	0	0	0	0	0	0
d__Bacteria;p__Fibrobacterota;c__Fibrobacteria;o__Fibrobacterales;f__Fibrobacterales;__	0	0	0	0	0	0	0	0	0	0	0	0	0	0	0	0	0	0	2	0	0	2	2.723e-06	0	2	0	5.69145e-06	0	0	0	0	0	0	0	0	0	0	0	0	0	0	0	0	0	0	4.72757e-05	0	0
d__Bacteria;p__Firestonebacteria;c__Firestonebacteria;o__Firestonebacteria;f__Firestonebacteria;g__Firestonebacteria	0	5	0	0	0	0	0	0	0	0	0	0	0	0	0	0	0	0	0	0	0	5	6.8075e-06	5	0	1.30521e-05	0	0	0.000117561	0	0	0	0	0	0	0	0	0	0	0	0	0	0	0	0	0	0	0
d__Bacteria;p__Firmicutes;__;__;__;__	0	7	0	3	10	4	0	5	0	0	0	0	2	0	0	0	0	7	27	7	27	99	0.000134789	29	70	7.57022e-05	0.000199201	0	0.000164586	0	4.17426e-05	0.000302462	0.000111464	0	0.000281611	0	0	0	0	6.32571e-05	0	0	0	0	0.000205755	0.000638222	0.000191634	0.000731767
d__Bacteria;p__Firmicutes;c__BRH-c20a;o__BRH-c20a;f__BRH-c20a;g__BRH-c20a	0	0	0	0	0	6	0	0	0	0	0	0	0	9	0	0	0	28	53	17	19	132	0.000179718	6	126	1.56625e-05	0.000358562	0	0	0	0	0	0.000167196	0	0	0	0	0	0	0	0.000288083	0	0	0	0.000823021	0.00125281	0.000465396	0.000514947
d__Bacteria;p__Firmicutes;c__Bacilli;__;__;__	0	0	0	0	0	0	0	0	0	0	0	0	0	0	0	0	0	0	6	0	0	6	8.169e-06	0	6	0	1.70744e-05	0	0	0	0	0	0	0	0	0	0	0	0	0	0	0	0	0	0	0.000141827	0	0
d__Bacteria;p__Firmicutes;c__Bacilli;o__Alicyclobacillales;f__Alicyclobacillaceae;__	14	0	0	0	0	0	0	0	0	0	0	0	0	0	0	0	0	0	0	0	0	14	1.9061e-05	14	0	3.65459e-05	0	0.000325218	0	0	0	0	0	0	0	0	0	0	0	0	0	0	0	0	0	0	0	0
d__Bacteria;p__Firmicutes;c__Bacilli;o__Alicyclobacillales;f__Alicyclobacillaceae;g__Alicyclobacillus	40	0	0	20	0	0	0	0	0	0	14	18	0	0	0	0	0	0	0	0	0	92	0.000125258	60	32	0.000156625	9.10633e-05	0.000929195	0	0	0.000278284	0	0	0	0	0	0	0.00047243	0.000595573	0	0	0	0	0	0	0	0	0
d__Bacteria;p__Firmicutes;c__Bacilli;o__Alicyclobacillales;f__Alicyclobacillaceae;g__Effusibacillus	0	0	0	0	0	0	7	0	0	0	0	0	0	0	18	0	0	0	0	0	0	25	3.40375e-05	7	18	1.82729e-05	5.12231e-05	0	0	0	0	0	0	0.000210539	0	0	0	0	0	0	0	0.000689972	0	0	0	0	0	0
d__Bacteria;p__Firmicutes;c__Bacilli;o__Alicyclobacillales;f__Alicyclobacillaceae;g__Tumebacillus	139	53	23	18	11	0	0	0	7	0	0	0	44	63	8	0	0	0	0	0	0	366	0.000498309	251	115	0.000655216	0.000327259	0.00322895	0.00124615	0.00142336	0.000250456	0.000332708	0	0	0	0.000146107	0	0	0	0.00139166	0.00201658	0.000306654	0	0	0	0	0	0
d__Bacteria;p__Firmicutes;c__Bacilli;o__Bacillales;__;__	1375	347	112	91	218	151	61	63	112	117	0	286	0	156	25	0	0	1145	0	397	0	4656	0.00633914	2647	2009	0.00690978	0.00571707	0.0319411	0.00815875	0.00693112	0.00126619	0.00659367	0.00420777	0.0018347	0.0035483	0.00233772	0.00281169	0	0.00946299	0	0.00499344	0.000958295	0	0	0.0336557	0	0.0108684	0
d__Bacteria;p__Firmicutes;c__Bacilli;o__Bacillales;f__Bacillaceae;g__Bacillus	65	27	0	35	0	40	32	18	50	32	0	72	0	169	376	0	246	36	220	59	30	1507	0.00205178	299	1208	0.000780516	0.00343764	0.00150994	0.000634831	0	0.000486997	0	0.00111464	0.000962464	0.0010138	0.00104362	0.000769009	0	0.00238229	0	0.00540956	0.0144128	0	0.00976927	0.00105817	0.00520033	0.0016152	0.000813074
d__Bacteria;p__Firmicutes;c__Bacilli;o__Bacillales;f__Bacillaceae;g__Oceanobacillus	0	0	0	0	0	0	0	0	0	0	0	0	0	0	0	0	0	0	0	195	0	195	0.000265493	0	195	0	0.000554917	0	0	0	0	0	0	0	0	0	0	0	0	0	0	0	0	0	0	0	0.00533837	0
d__Bacteria;p__Firmicutes;c__Bacilli;o__Bacillales;f__Planococcaceae;__	397	0	0	0	0	0	0	0	0	0	0	0	0	2011	2068	668	0	0	0	1937	0	7081	0.00964078	397	6684	0.00103634	0.0190208	0.00922226	0	0	0	0	0	0	0	0	0	0	0	0	0.0643705	0.0792702	0.0241425	0	0	0	0.0530278	0
d__Bacteria;p__Firmicutes;c__Bacilli;o__Bacillales;f__Planococcaceae;g__Domibacillus	72	0	0	0	0	125	232	51	261	43	0	0	0	120	4053	501	0	5925	0	0	0	11383	0.015498	784	10599	0.00204657	0.0301619	0.00167255	0	0	0	0	0.00348325	0.00697786	0.00287243	0.00544771	0.00103336	0	0	0	0.00384111	0.155359	0.0181069	0	0.174157	0	0	0
d__Bacteria;p__Firmicutes;c__Bacilli;o__Bacillales;f__Planococcaceae;g__Psychrobacillus	0	0	0	0	0	0	0	0	0	0	0	93	0	184	684	36	196	137	556	488	0	2374	0.0032322	0	2374	0	0.00675576	0	0	0	0	0	0	0	0	0	0	0	0.00307713	0	0.0058897	0.026219	0.0013011	0.00778365	0.00402692	0.0131427	0.0133596	0
d__Bacteria;p__Firmicutes;c__Bacilli;o__Bacillales;f__Planococcaceae;g__Sporosarcina	0	0	0	0	0	0	0	0	0	0	0	0	0	0	0	0	0	0	0	204	0	204	0.000277746	0	204	0	0.000580528	0	0	0	0	0	0	0	0	0	0	0	0	0	0	0	0	0	0	0	0.00558476	0
d__Bacteria;p__Firmicutes;c__Bacilli;o__Bacillales;f__Sporolactobacillaceae;g__Pullulanibacillus	17	13	0	0	0	0	0	0	0	0	0	0	0	0	0	0	0	0	0	0	0	30	4.0845e-05	30	0	7.83126e-05	0	0.000394908	0.000305659	0	0	0	0	0	0	0	0	0	0	0	0	0	0	0	0	0	0	0
d__Bacteria;p__Firmicutes;c__Bacilli;o__Brevibacillales;f__Brevibacillaceae;g__Brevibacillus	0	0	0	0	0	10	0	0	0	0	0	0	0	0	0	0	0	0	0	0	0	10	1.3615e-05	10	0	2.61042e-05	0	0	0	0	0	0	0.00027866	0	0	0	0	0	0	0	0	0	0	0	0	0	0	0
d__Bacteria;p__Firmicutes;c__Bacilli;o__Entomoplasmatales;__;__	0	0	0	8	0	0	0	0	0	0	0	0	0	0	0	0	0	0	0	0	0	8	1.0892e-05	8	0	2.08834e-05	0	0	0	0	0.000111314	0	0	0	0	0	0	0	0	0	0	0	0	0	0	0	0	0
d__Bacteria;p__Firmicutes;c__Bacilli;o__Entomoplasmatales;f__Entomoplasmatales;g__Candidatus_Spiroplasma	0	0	0	0	0	0	0	0	0	12	0	0	0	0	0	0	0	0	0	0	0	12	1.6338e-05	12	0	3.1325e-05	0	0	0	0	0	0	0	0	0	0	0.000288378	0	0	0	0	0	0	0	0	0	0	0
d__Bacteria;p__Firmicutes;c__Bacilli;o__Entomoplasmatales;f__type_III;g__type_III	33	7	0	30	0	0	0	0	0	22	0	0	0	0	0	0	0	0	17	0	0	109	0.000148404	92	17	0.000240159	4.83774e-05	0.000766586	0.000164586	0	0.000417426	0	0	0	0	0	0.000528694	0	0	0	0	0	0	0	0	0.000401844	0	0
d__Bacteria;p__Firmicutes;c__Bacilli;o__Erysipelotrichales;f__Erysipelatoclostridiaceae;g__UCG-004	0	0	0	0	0	0	2	0	3	6	0	0	0	0	0	0	0	0	0	0	0	11	1.49765e-05	11	0	2.87146e-05	0	0	0	0	0	0	0	6.0154e-05	0	6.26174e-05	0.000144189	0	0	0	0	0	0	0	0	0	0	0
d__Bacteria;p__Firmicutes;c__Bacilli;o__Erysipelotrichales;f__Erysipelotrichaceae;g__Erysipelothrix	0	0	0	0	0	9	10	9	0	0	0	0	0	0	0	14	0	97	22	0	11	172	0.000234178	28	144	7.30918e-05	0.000409785	0	0	0	0	0	0.000250794	0.00030077	0.000506899	0	0	0	0	0	0	0	0.000505981	0	0.00285118	0.000520033	0	0.000298127
d__Bacteria;p__Firmicutes;c__Bacilli;o__Exiguobacterales;f__Exiguobacteraceae;g__Exiguobacterium	0	361	853	149	3614	3331	4362	1266	1928	3634	0	0	0	0	0	0	0	0	0	0	0	19498	0.0265465	19498	0	0.050898	0	0	0.00848793	0.0527879	0.00207322	0.10931	0.0928217	0.131196	0.0713039	0.0402421	0.0873306	0	0	0	0	0	0	0	0	0	0	0
d__Bacteria;p__Firmicutes;c__Bacilli;o__Izemoplasmatales;f__Izemoplasmataceae;g__Izemoplasmataceae	0	0	0	0	0	0	0	0	0	0	0	0	0	0	0	0	0	0	32	0	14	46	6.2629e-05	0	46	0	0.000130903	0	0	0	0	0	0	0	0	0	0	0	0	0	0	0	0	0	0	0.000756412	0	0.000379435
d__Bacteria;p__Firmicutes;c__Bacilli;o__Paenibacillales;f__Paenibacillaceae;g__Ammoniphilus	0	0	0	0	0	0	0	0	0	7	0	0	0	207	0	0	0	0	0	0	0	214	0.000291361	7	207	1.82729e-05	0.000589066	0	0	0	0	0	0	0	0	0	0.000168221	0	0	0	0.00662591	0	0	0	0	0	0	0
d__Bacteria;p__Firmicutes;c__Bacilli;o__Paenibacillales;f__Paenibacillaceae;g__Paenibacillus	499	91	121	226	541	37	67	12	65	180	0	339	0	876	628	95	90	121	165	0	221	4374	0.0059552	1839	2535	0.00480056	0.00721392	0.0115917	0.00213962	0.00748809	0.00314461	0.0163632	0.00103104	0.00201516	0.000675866	0.00135671	0.00432568	0	0.0112166	0	0.0280401	0.0240724	0.00343345	0.00357412	0.00355663	0.00390025	0	0.00598965
d__Bacteria;p__Firmicutes;c__Bacilli;o__Paenibacillales;f__Paenibacillaceae;g__uncultured	0	0	0	0	0	0	4	0	0	0	0	0	0	0	0	0	0	0	0	0	0	4	5.446e-06	4	0	1.04417e-05	0	0	0	0	0	0	0	0.000120308	0	0	0	0	0	0	0	0	0	0	0	0	0	0
d__Bacteria;p__Firmicutes;c__Bacilli;o__RF39;f__RF39;g__RF39	0	0	0	0	0	0	3	0	0	0	0	0	0	0	0	0	0	0	0	0	0	3	4.0845e-06	3	0	7.83126e-06	0	0	0	0	0	0	0	9.0231e-05	0	0	0	0	0	0	0	0	0	0	0	0	0	0
d__Bacteria;p__Firmicutes;c__Bacilli;o__Thermoactinomycetales;f__Thermoactinomycetaceae;g__Polycladomyces	0	0	0	0	0	0	50	0	0	0	31	82	34	92	116	25	0	0	0	0	0	430	0.000585445	50	380	0.000130521	0.00108138	0	0	0	0	0	0	0.00150385	0	0	0	0.0010461	0.00271317	0.00107537	0.00294485	0.00444649	0.000903538	0	0	0	0	0
d__Bacteria;p__Firmicutes;c__Bacilli;o__Thermoactinomycetales;f__Thermoactinomycetaceae;g__Risungbinella	0	0	0	0	0	0	3	0	0	0	0	0	0	0	0	0	0	0	0	0	0	3	4.0845e-06	3	0	7.83126e-06	0	0	0	0	0	0	0	9.0231e-05	0	0	0	0	0	0	0	0	0	0	0	0	0	0
d__Bacteria;p__Firmicutes;c__Bacilli;o__Thermoactinomycetales;f__Thermoactinomycetaceae;g__Thermoactinomyces	0	0	0	0	0	18	30	9	0	0	17	59	0	58	30	0	0	0	0	0	0	221	0.000300892	57	164	0.000148794	0.000466699	0	0	0	0	0	0.000501588	0.00090231	0.000506899	0	0	0.000573665	0.00195216	0	0.00185653	0.00114995	0	0	0	0	0	0
d__Bacteria;p__Firmicutes;c__Bacilli;o__Thermoactinomycetales;f__Thermoactinomycetaceae;g__Thermoflavimicrobium	0	0	0	0	0	9	0	0	0	0	0	0	0	0	0	0	0	0	0	0	0	9	1.22535e-05	9	0	2.34938e-05	0	0	0	0	0	0	0.000250794	0	0	0	0	0	0	0	0	0	0	0	0	0	0	0
d__Bacteria;p__Firmicutes;c__Clostridia;__;__;__	0	0	0	0	0	18	25	3	0	9	0	0	0	0	0	39	0	75	124	74	167	534	0.000727041	55	479	0.000143573	0.0013631	0	0	0	0	0	0.000501588	0.000751925	0.000168966	0	0.000216284	0	0	0	0	0	0.00140952	0	0.00220452	0.0029311	0.00202584	0.00452611
d__Bacteria;p__Firmicutes;c__Clostridia;o__Caldicoprobacterales;f__Caldicoprobacteraceae;g__Caldicoprobacter	0	0	0	0	0	18	41	12	42	27	0	33	0	43	48	41	57	77	295	229	136	1099	0.00149629	140	959	0.000365459	0.00272905	0	0	0	0	0	0.000501588	0.00123316	0.000675866	0.000876644	0.000648851	0	0.00109188	0	0.0013764	0.00183993	0.0014818	0.00226361	0.00226331	0.00697317	0.00626916	0.00368594
d__Bacteria;p__Firmicutes;c__Clostridia;o__Christensenellales;f__Christensenellaceae;g__Christensenellaceae_R-7_group	0	0	9	0	35	166	455	141	427	298	26	163	102	112	150	585	784	914	1439	1136	2084	9026	0.0122889	1531	7495	0.00399655	0.0213287	0	0	0.000556965	0	0.00105862	0.00462576	0.013685	0.00794142	0.00891254	0.0071614	0.000877371	0.00539324	0.00322611	0.00358503	0.00574977	0.0211428	0.0311346	0.0268658	0.0340149	0.0310994	0.0564816
d__Bacteria;p__Firmicutes;c__Clostridia;o__Christensenellales;f__Christensenellaceae;g__uncultured	0	0	0	0	0	0	0	0	0	0	0	0	0	0	0	0	0	22	22	0	14	58	7.8967e-05	0	58	0	0.000165052	0	0	0	0	0	0	0	0	0	0	0	0	0	0	0	0	0	0.000646659	0.000520033	0	0.000379435
d__Bacteria;p__Firmicutes;c__Clostridia;o__Clostridia;f__Hungateiclostridiaceae;__	0	0	0	6	0	67	58	25	39	25	0	18	0	0	18	76	0	181	102	69	61	745	0.00101432	220	525	0.000574293	0.00149401	0	0	0	8.34852e-05	0	0.00186702	0.00174447	0.00140805	0.000814026	0.000600788	0	0.000595573	0	0	0.000689972	0.00274676	0	0.00532024	0.00241106	0.00188896	0.00165325
d__Bacteria;p__Firmicutes;c__Clostridia;o__Clostridia;f__Hungateiclostridiaceae;g__HN-HF0106	0	0	0	0	8	21	32	0	25	0	0	0	0	0	0	30	23	105	62	42	74	422	0.000574553	86	336	0.000224496	0.000956164	0	0	0	0	0.00024197	0.000585186	0.000962464	0	0.000521812	0	0	0	0	0	0	0.00108425	0.000913387	0.00308633	0.00146555	0.0011498	0.00200558
d__Bacteria;p__Firmicutes;c__Clostridia;o__Clostridia;f__Hungateiclostridiaceae;g__Ruminiclostridium	0	0	0	0	14	0	23	0	0	0	0	0	42	0	30	0	0	0	0	31	196	336	0.000457464	37	299	9.65856e-05	0.000850873	0	0	0	0	0.000423447	0	0.000691771	0	0	0	0	0	0.0013284	0	0.00114995	0	0	0	0	0.000848664	0.00531208
d__Bacteria;p__Firmicutes;c__Clostridia;o__Clostridia;f__Hungateiclostridiaceae;g__Saccharofermentans	0	0	0	0	0	35	50	14	0	41	0	0	0	44	88	533	0	93	384	19	89	1390	0.00189249	140	1250	0.000365459	0.00355716	0	0	0	0	0	0.000975311	0.00150385	0.00078851	0	0.000985293	0	0	0	0.00140841	0.0033732	0.0192634	0	0.00273361	0.00907694	0.000520149	0.00241212
d__Bacteria;p__Firmicutes;c__Clostridia;o__Clostridia;f__Hungateiclostridiaceae;g__uncultured	0	0	0	0	0	17	101	0	0	23	0	2	0	0	0	76	71	501	557	456	709	2513	0.00342145	141	2372	0.000368069	0.00675007	0	0	0	0	0	0.000473722	0.00303778	0	0	0.000552725	0	6.61748e-05	0	0	0	0.00274676	0.00281959	0.0147262	0.0131663	0.0124836	0.0192157
d__Bacteria;p__Firmicutes;c__Clostridia;o__Clostridia_UCG-014;f__Clostridia_UCG-014;g__Clostridia_UCG-014	0	0	0	0	0	0	0	0	0	0	0	0	0	0	0	0	0	7	14	51	34	106	0.000144319	0	106	0	0.000301647	0	0	0	0	0	0	0	0	0	0	0	0	0	0	0	0	0	0.000205755	0.00033093	0.00139619	0.000921484
d__Bacteria;p__Firmicutes;c__Clostridia;o__Clostridia_vadinBB60_group;f__Clostridia_vadinBB60_group;g__Clostridia_vadinBB60_group	0	0	0	0	0	0	0	0	0	0	0	0	0	0	0	0	0	0	14	78	42	134	0.000182441	0	134	0	0.000381327	0	0	0	0	0	0	0	0	0	0	0	0	0	0	0	0	0	0	0.00033093	0.00213535	0.0011383
d__Bacteria;p__Firmicutes;c__Clostridia;o__Clostridiales;f__Clostridiaceae;g__Clostridium_sensu_stricto_1	53	23	195	1201	447	2765	24	506	434	81	0	33	0	0	0	0	0	0	0	41	0	5803	0.00790078	5729	74	0.0149551	0.000210584	0.00123118	0.000540782	0.0120676	0.016711	0.0135201	0.0770495	0.000721848	0.028499	0.00905865	0.00194655	0	0.00109188	0	0	0	0	0	0	0	0.00112243	0
d__Bacteria;p__Firmicutes;c__Clostridia;o__Clostridiales;f__Clostridiaceae;g__Clostridium_sensu_stricto_10	0	0	0	77	0	0	0	0	0	0	0	0	0	0	0	0	0	0	0	0	0	77	0.000104836	77	0	0.000201002	0	0	0	0	0.00107139	0	0	0	0	0	0	0	0	0	0	0	0	0	0	0	0	0
d__Bacteria;p__Firmicutes;c__Clostridia;o__Clostridiales;f__Clostridiaceae;g__Clostridium_sensu_stricto_12	0	0	0	0	0	22	0	0	0	0	0	0	0	0	0	0	0	0	0	0	0	22	2.9953e-05	22	0	5.74293e-05	0	0	0	0	0	0	0.000613052	0	0	0	0	0	0	0	0	0	0	0	0	0	0	0
d__Bacteria;p__Firmicutes;c__Clostridia;o__Clostridiales;f__Clostridiaceae;g__Clostridium_sensu_stricto_13	198	101	151	541	392	89	46	32	63	21	21	105	0	190	65	0	37	18	264	149	331	2814	0.00383126	1634	1180	0.00426543	0.00335796	0.00459952	0.00237474	0.00934464	0.00752758	0.0118565	0.00248008	0.00138354	0.00180231	0.00131497	0.000504662	0.000708645	0.00347418	0	0.00608175	0.00249157	0	0.00146936	0.000529085	0.0062404	0.00407906	0.00897092
d__Bacteria;p__Firmicutes;c__Clostridia;o__Clostridiales;f__Clostridiaceae;g__Proteiniclasticum	0	0	0	0	0	0	0	0	0	0	0	0	0	0	9	1095	0	327	0	0	0	1431	0.00194831	0	1431	0	0.00407224	0	0	0	0	0	0	0	0	0	0	0	0	0	0	0.000344986	0.039575	0	0.00961171	0	0	0
d__Bacteria;p__Firmicutes;c__Clostridia;o__Eubacteriales;f__Alkalibacteraceae;g__Alkalibacter	0	0	0	0	0	0	6	0	0	0	0	0	0	0	0	0	0	0	0	0	0	6	8.169e-06	6	0	1.56625e-05	0	0	0	0	0	0	0	0.000180462	0	0	0	0	0	0	0	0	0	0	0	0	0	0
d__Bacteria;p__Firmicutes;c__Clostridia;o__Eubacteriales;f__Anaerofustaceae;g__Anaerofustis	0	0	0	0	0	6	0	0	0	0	0	0	0	0	0	0	0	0	0	0	0	6	8.169e-06	6	0	1.56625e-05	0	0	0	0	0	0	0.000167196	0	0	0	0	0	0	0	0	0	0	0	0	0	0	0
d__Bacteria;p__Firmicutes;c__Clostridia;o__Eubacteriales;f__Eubacteriaceae;g__Acetobacterium	0	0	0	14	0	0	0	0	0	0	0	0	0	0	0	0	21	3	112	72	269	491	0.000668497	14	477	3.65459e-05	0.00135741	0	0	0	0.000194799	0	0	0	0	0	0	0	0	0	0	0	0	0.000833962	8.81808e-05	0.00264744	0.00197109	0.00729057
d__Bacteria;p__Firmicutes;c__Clostridia;o__Lachnospirales;f__Lachnospiraceae;__	11	0	0	0	0	0	0	18	0	0	0	0	0	0	26	0	125	0	0	74	50	304	0.000413896	29	275	7.57022e-05	0.000782575	0.000255529	0	0	0	0	0	0	0.0010138	0	0	0	0	0	0	0.000996627	0	0.00496406	0	0	0.00202584	0.00135512
d__Bacteria;p__Firmicutes;c__Clostridia;o__Lachnospirales;f__Lachnospiraceae;g__Anaerobium	0	0	0	0	0	0	0	0	0	0	0	0	0	0	0	0	36	0	0	0	0	36	4.9014e-05	0	36	0	0.000102446	0	0	0	0	0	0	0	0	0	0	0	0	0	0	0	0	0.00142965	0	0	0	0
d__Bacteria;p__Firmicutes;c__Clostridia;o__Lachnospirales;f__Lachnospiraceae;g__Anaerocolumna	0	3	0	0	0	0	0	0	0	0	0	0	0	20	0	0	0	0	0	0	0	23	3.13145e-05	3	20	7.83126e-06	5.69145e-05	0	7.05368e-05	0	0	0	0	0	0	0	0	0	0	0	0.000640184	0	0	0	0	0	0	0
d__Bacteria;p__Firmicutes;c__Clostridia;o__Lachnospirales;f__Lachnospiraceae;g__Anaerosporobacter	0	0	0	0	0	80	0	0	0	0	0	0	0	0	0	0	62	0	0	0	0	142	0.000193333	80	62	0.000208834	0.000176435	0	0	0	0	0	0.00222928	0	0	0	0	0	0	0	0	0	0	0.00246217	0	0	0	0
d__Bacteria;p__Firmicutes;c__Clostridia;o__Lachnospirales;f__Lachnospiraceae;g__Cellulosilyticum	0	0	0	0	0	0	0	0	4	0	0	0	0	0	0	0	30	0	0	68	0	102	0.000138873	4	98	1.04417e-05	0.000278881	0	0	0	0	0	0	0	0	8.34899e-05	0	0	0	0	0	0	0	0.00119137	0	0	0.00186159	0
d__Bacteria;p__Firmicutes;c__Clostridia;o__Lachnospirales;f__Lachnospiraceae;g__Lachnoclostridium	0	0	5	0	0	0	0	0	0	0	0	0	0	0	0	0	0	0	0	59	0	64	8.7136e-05	5	59	1.30521e-05	0.000167898	0	0	0.000309425	0	0	0	0	0	0	0	0	0	0	0	0	0	0	0	0	0.0016152	0
d__Bacteria;p__Firmicutes;c__Clostridia;o__Lachnospirales;f__Lachnospiraceae;g__Lachnospiraceae_UCG-007	0	0	0	0	0	0	0	0	0	0	0	0	0	0	0	0	61	0	0	124	0	185	0.000251878	0	185	0	0.00052646	0	0	0	0	0	0	0	0	0	0	0	0	0	0	0	0	0.00242246	0	0	0.00339466	0
d__Bacteria;p__Firmicutes;c__Clostridia;o__Lachnospirales;f__Lachnospiraceae;g__Lachnospiraceae_UCG-008	0	0	0	0	0	0	0	0	0	0	0	0	0	0	0	0	47	0	9	33	0	89	0.000121174	0	89	0	0.00025327	0	0	0	0	0	0	0	0	0	0	0	0	0	0	0	0	0.00186649	0	0.000212741	0.000903417	0
d__Bacteria;p__Firmicutes;c__Clostridia;o__Lachnospirales;f__Lachnospiraceae;g__Roseburia	0	0	0	0	0	0	0	12	0	0	0	0	0	0	0	0	0	0	0	0	0	12	1.6338e-05	12	0	3.1325e-05	0	0	0	0	0	0	0	0	0.000675866	0	0	0	0	0	0	0	0	0	0	0	0	0
d__Bacteria;p__Firmicutes;c__Clostridia;o__Lachnospirales;f__Lachnospiraceae;g__uncultured	0	0	0	3	0	0	0	0	0	0	0	0	0	0	0	0	0	0	0	0	0	3	4.0845e-06	3	0	7.83126e-06	0	0	0	0	4.17426e-05	0	0	0	0	0	0	0	0	0	0	0	0	0	0	0	0	0
d__Bacteria;p__Firmicutes;c__Clostridia;o__Monoglobales;f__Monoglobaceae;g__Monoglobus	0	0	0	0	0	6	0	0	0	0	0	0	0	0	0	0	0	31	46	45	81	209	0.000284554	6	203	1.56625e-05	0.000577683	0	0	0	0	0	0.000167196	0	0	0	0	0	0	0	0	0	0	0	0.000911202	0.00108734	0.00123193	0.0021953
d__Bacteria;p__Firmicutes;c__Clostridia;o__Oscillospirales;__;__	0	0	0	0	0	0	0	0	0	0	0	0	0	0	0	0	0	24	0	31	34	89	0.000121174	0	89	0	0.00025327	0	0	0	0	0	0	0	0	0	0	0	0	0	0	0	0	0	0.000705447	0	0.000848664	0.000921484
d__Bacteria;p__Firmicutes;c__Clostridia;o__Oscillospirales;f__Oscillospiraceae;g__Oscillibacter	0	0	0	0	0	0	0	44	0	0	0	0	0	0	0	0	0	0	0	0	0	44	5.9906e-05	44	0	0.000114859	0	0	0	0	0	0	0	0	0.00247818	0	0	0	0	0	0	0	0	0	0	0	0	0
d__Bacteria;p__Firmicutes;c__Clostridia;o__Oscillospirales;f__Oscillospiraceae;g__UCG-005	0	0	0	0	0	0	0	0	0	0	0	0	0	0	0	0	0	0	0	31	0	31	4.22065e-05	0	31	0	8.82176e-05	0	0	0	0	0	0	0	0	0	0	0	0	0	0	0	0	0	0	0	0.000848664	0
d__Bacteria;p__Firmicutes;c__Clostridia;o__Oscillospirales;f__Oscillospiraceae;g__uncultured	0	0	0	0	0	0	0	14	0	0	0	0	0	0	0	0	0	0	0	0	0	14	1.9061e-05	14	0	3.65459e-05	0	0	0	0	0	0	0	0	0.00078851	0	0	0	0	0	0	0	0	0	0	0	0	0
d__Bacteria;p__Firmicutes;c__Clostridia;o__Oscillospirales;f__Ruminococcaceae;g__uncultured	0	0	0	0	0	0	0	0	0	0	0	0	0	0	0	2	15	41	0	52	18	128	0.000174272	0	128	0	0.000364253	0	0	0	0	0	0	0	0	0	0	0	0	0	0	0	7.22831e-05	0.000595687	0.00120514	0	0.00142357	0.000487845
d__Bacteria;p__Firmicutes;c__Clostridia;o__Oscillospirales;f__UCG-010;g__UCG-010	0	0	0	0	0	14	24	0	0	0	0	40	0	0	0	0	0	35	143	176	170	602	0.000819623	38	564	9.9196e-05	0.00160499	0	0	0	0	0	0.000390124	0.000721848	0	0	0	0	0.0013235	0	0	0	0	0	0.00102878	0.00338022	0.00481822	0.00460742
d__Bacteria;p__Firmicutes;c__Clostridia;o__Oscillospirales;f__[Eubacterium]_coprostanoligenes_group;g__[Eubacterium]_coprostanoligenes_group	0	0	0	0	0	0	0	0	0	0	0	0	0	0	0	0	0	0	0	0	23	23	3.13145e-05	0	23	0	6.54517e-05	0	0	0	0	0	0	0	0	0	0	0	0	0	0	0	0	0	0	0	0	0.000623357
d__Bacteria;p__Firmicutes;c__Clostridia;o__Oscillospirales;f__uncultured;g__uncultured	0	0	0	0	0	0	0	0	0	0	0	0	0	0	0	0	0	0	0	0	11	11	1.49765e-05	0	11	0	3.1303e-05	0	0	0	0	0	0	0	0	0	0	0	0	0	0	0	0	0	0	0	0	0.000298127
d__Bacteria;p__Firmicutes;c__Clostridia;o__Peptococcales;f__Peptococcaceae;g__uncultured	4	0	0	0	0	0	0	0	0	0	0	0	0	0	0	0	0	10	0	0	0	14	1.9061e-05	4	10	1.04417e-05	2.84573e-05	9.29195e-05	0	0	0	0	0	0	0	0	0	0	0	0	0	0	0	0	0.000293936	0	0	0
d__Bacteria;p__Firmicutes;c__Clostridia;o__Peptostreptococcales-Tissierellales;f__Acidaminobacteraceae;g__Acidaminobacter	0	0	0	6	0	0	0	0	0	0	0	0	0	0	0	0	0	0	0	0	0	6	8.169e-06	6	0	1.56625e-05	0	0	0	0	8.34852e-05	0	0	0	0	0	0	0	0	0	0	0	0	0	0	0	0	0
d__Bacteria;p__Firmicutes;c__Clostridia;o__Peptostreptococcales-Tissierellales;f__Anaerovoracaceae;__	0	0	0	0	0	0	0	0	0	0	0	0	0	0	0	0	0	17	0	33	29	79	0.000107559	0	79	0	0.000224812	0	0	0	0	0	0	0	0	0	0	0	0	0	0	0	0	0	0.000499691	0	0.000903417	0.000785972
d__Bacteria;p__Firmicutes;c__Clostridia;o__Peptostreptococcales-Tissierellales;f__Anaerovoracaceae;g__Anaerovorax	0	0	0	0	0	0	0	0	4	0	0	0	0	9	0	16	0	5	12	47	89	182	0.000247793	4	178	1.04417e-05	0.000506539	0	0	0	0	0	0	0	0	8.34899e-05	0	0	0	0	0.000288083	0	0.000578264	0	0.000146968	0.000283654	0.00128668	0.00241212
d__Bacteria;p__Firmicutes;c__Clostridia;o__Peptostreptococcales-Tissierellales;f__Fusibacteraceae;g__Fusibacter	0	0	0	0	0	0	0	0	0	0	0	0	0	12	0	0	0	0	0	0	0	12	1.6338e-05	0	12	0	3.41487e-05	0	0	0	0	0	0	0	0	0	0	0	0	0	0.000384111	0	0	0	0	0	0	0
d__Bacteria;p__Firmicutes;c__Clostridia;o__Peptostreptococcales-Tissierellales;f__Peptostreptococcaceae;g__Romboutsia	0	0	0	0	0	14	5	14	0	0	0	0	0	0	0	0	0	0	0	40	91	164	0.000223286	33	131	8.61439e-05	0.00037279	0	0	0	0	0	0.000390124	0.000150385	0.00078851	0	0	0	0	0	0	0	0	0	0	0	0.00109505	0.00246633
d__Bacteria;p__Firmicutes;c__Clostridia;o__Peptostreptococcales-Tissierellales;f__Peptostreptococcaceae;g__Terrisporobacter	0	0	0	0	0	0	0	0	0	0	0	0	0	0	0	0	77	0	51	244	0	372	0.000506478	0	372	0	0.00105861	0	0	0	0	0	0	0	0	0	0	0	0	0	0	0	0	0.00305786	0	0.00120553	0.00667981	0
d__Bacteria;p__Firmicutes;c__Clostridia;o__Peptostreptococcales-Tissierellales;f__Peptostreptococcales-Tissierellales;g__Peptoniphilus	0	0	0	0	0	0	0	0	0	0	0	0	0	0	0	0	0	0	4	0	0	4	5.446e-06	0	4	0	1.13829e-05	0	0	0	0	0	0	0	0	0	0	0	0	0	0	0	0	0	0	9.45515e-05	0	0
d__Bacteria;p__Firmicutes;c__Clostridia;o__Thermincolales;f__Thermincolaceae;g__Thermincola	0	0	3	0	7	0	0	0	0	10	0	0	6	0	0	0	0	0	0	0	0	26	3.5399e-05	20	6	5.22084e-05	1.70744e-05	0	0	0.000185655	0	0.000211723	0	0	0	0	0.000240315	0	0	0.000189771	0	0	0	0	0	0	0	0
d__Bacteria;p__Firmicutes;c__Clostridia;o__uncultured;f__uncultured;g__uncultured	0	0	0	0	0	0	0	0	0	0	0	0	0	0	0	0	0	58	46	88	92	284	0.000386666	0	284	0	0.000808187	0	0	0	0	0	0	0	0	0	0	0	0	0	0	0	0	0	0.00170483	0.00108734	0.00240911	0.00249343
d__Bacteria;p__Firmicutes;c__D8A-2;o__D8A-2;f__D8A-2;g__D8A-2	0	0	0	0	0	0	0	0	0	0	0	9	0	0	0	17	11	33	12	0	28	110	0.000149765	0	110	0	0.00031303	0	0	0	0	0	0	0	0	0	0	0	0.000297786	0	0	0	0.000614406	0.000436837	0.000969989	0.000283654	0	0.000758869
d__Bacteria;p__Firmicutes;c__Desulfitobacteriia;o__Desulfitobacteriales;f__Desulfitobacteriaceae;g__Desulfosporosinus	65	67	24	33	13	336	192	0	99	72	70	73	54	136	104	255	279	182	5744	1908	633	10339	0.0140765	901	9438	0.00235199	0.026858	0.00150994	0.00157532	0.00148524	0.000459169	0.000393201	0.00936298	0.00577478	0	0.00206637	0.00173027	0.00236215	0.00241538	0.00170794	0.00435325	0.00398651	0.00921609	0.0110798	0.00534964	0.135776	0.0522339	0.0171559
d__Bacteria;p__Firmicutes;c__Desulfotomaculia;o__Desulfotomaculales;f__Desulfotomaculales;g__Cryptanaerobacter	0	0	0	0	3	11	0	0	0	0	0	0	0	20	19	0	13	0	27	0	0	93	0.00012662	14	79	3.65459e-05	0.000224812	0	0	0	0	9.07386e-05	0.000306526	0	0	0	0	0	0	0	0.000640184	0.000728304	0	0.000516262	0	0.000638222	0	0
d__Bacteria;p__Firmicutes;c__Desulfotomaculia;o__Desulfotomaculales;f__Desulfotomaculales;g__Desulfurispora	0	0	0	0	0	0	0	0	0	0	0	0	0	0	0	0	0	7	0	0	0	7	9.5305e-06	0	7	0	1.99201e-05	0	0	0	0	0	0	0	0	0	0	0	0	0	0	0	0	0	0.000205755	0	0	0
d__Bacteria;p__Firmicutes;c__Desulfotomaculia;o__Desulfotomaculales;f__Desulfotomaculales;g__Pelotomaculum	0	0	0	0	0	0	0	0	0	0	0	0	0	0	0	0	0	0	0	20	10	30	4.0845e-05	0	30	0	8.53718e-05	0	0	0	0	0	0	0	0	0	0	0	0	0	0	0	0	0	0	0	0.000547525	0.000271025
d__Bacteria;p__Firmicutes;c__Limnochordia;o__Limnochordales;f__Limnochordaceae;g__Limnochordaceae	0	0	0	0	0	0	2	0	0	0	0	0	0	0	0	0	3	0	0	5	4	14	1.9061e-05	2	12	5.22084e-06	3.41487e-05	0	0	0	0	0	0	6.0154e-05	0	0	0	0	0	0	0	0	0	0.000119137	0	0	0.000136881	0.00010841
d__Bacteria;p__Firmicutes;c__Limnochordia;o__Limnochordia;f__Limnochordia;g__Hydrogenispora	0	0	0	2	54	24	28	0	16	15	0	0	7	6	55	0	0	0	0	6	0	213	0.00029	139	74	0.000362848	0.000210584	0	0	0	2.78284e-05	0.0016333	0.000668784	0.000842156	0	0.00033396	0.000360473	0	0	0.0002214	0.000192055	0.00210825	0	0	0	0	0.000164258	0
d__Bacteria;p__Firmicutes;c__Negativicutes;o__Veillonellales-Selenomonadales;f__Sporomusaceae;g__uncultured	0	0	0	0	7	3	6	0	4	4	0	0	0	0	0	0	0	16	20	21	41	122	0.000166103	24	98	6.26501e-05	0.000278881	0	0	0	0	0.000211723	8.35981e-05	0.000180462	0	8.34899e-05	9.61261e-05	0	0	0	0	0	0	0	0.000470298	0.000472757	0.000574901	0.0011112
d__Bacteria;p__Firmicutes;c__Symbiobacteriia;o__Symbiobacteriales;f__Symbiobacteraceae;__	0	4	0	0	0	0	0	0	0	0	0	0	0	0	0	0	0	0	0	0	0	4	5.446e-06	4	0	1.04417e-05	0	0	9.4049e-05	0	0	0	0	0	0	0	0	0	0	0	0	0	0	0	0	0	0	0
d__Bacteria;p__Firmicutes;c__Symbiobacteriia;o__Symbiobacteriales;f__Symbiobacteraceae;g__Symbiobacterium	0	0	0	0	0	0	0	0	0	10	0	0	0	0	0	0	0	0	0	0	0	10	1.3615e-05	10	0	2.61042e-05	0	0	0	0	0	0	0	0	0	0	0.000240315	0	0	0	0	0	0	0	0	0	0	0
d__Bacteria;p__Firmicutes;c__Symbiobacteriia;o__Symbiobacteriales;f__Symbiobacteraceae;g__uncultured	0	0	0	0	0	0	4	0	0	0	0	0	0	0	0	0	0	0	0	0	0	4	5.446e-06	4	0	1.04417e-05	0	0	0	0	0	0	0	0.000120308	0	0	0	0	0	0	0	0	0	0	0	0	0	0
d__Bacteria;p__Firmicutes;c__Syntrophomonadia;o__Syntrophomonadales;f__Syntrophomonadaceae;g__Syntrophomonas	0	0	0	0	0	0	0	0	0	8	0	0	0	0	22	0	0	0	0	0	0	30	4.0845e-05	8	22	2.08834e-05	6.2606e-05	0	0	0	0	0	0	0	0	0	0.000192252	0	0	0	0	0.0008433	0	0	0	0	0	0
d__Bacteria;p__Firmicutes;c__Thermacetogenia;o__Thermacetogeniales;f__Thermacetogeniaceae;g__Thermacetogeniaceae	0	0	0	0	0	8	0	0	0	0	0	0	0	0	0	0	0	0	0	0	0	8	1.0892e-05	8	0	2.08834e-05	0	0	0	0	0	0	0.000222928	0	0	0	0	0	0	0	0	0	0	0	0	0	0	0
d__Bacteria;p__Firmicutes;c__Thermoanaerobacteria;o__Thermoanaerobacterales;f__SRB2;g__SRB2	0	0	0	0	0	0	0	0	0	0	0	17	0	0	0	0	0	0	12	0	19	48	6.5352e-05	0	48	0	0.000136595	0	0	0	0	0	0	0	0	0	0	0	0.000562486	0	0	0	0	0	0	0.000283654	0	0.000514947
d__Bacteria;p__Firmicutes;c__uncultured;o__uncultured;f__uncultured;g__uncultured	0	0	0	0	0	0	0	0	0	0	0	0	0	0	0	24	0	0	0	13	0	37	5.03755e-05	0	37	0	0.000105292	0	0	0	0	0	0	0	0	0	0	0	0	0	0	0	0.000867397	0	0	0	0.000355891	0
d__Bacteria;p__Gemmatimonadota;c__AKAU4049;o__AKAU4049;f__AKAU4049;g__AKAU4049	0	0	0	29	0	0	0	0	0	0	0	0	0	0	0	0	0	0	0	0	0	29	3.94835e-05	29	0	7.57022e-05	0	0	0	0	0.000403512	0	0	0	0	0	0	0	0	0	0	0	0	0	0	0	0	0
d__Bacteria;p__Gemmatimonadota;c__BD2-11_terrestrial_group;o__BD2-11_terrestrial_group;f__BD2-11_terrestrial_group;g__BD2-11_terrestrial_group	0	59	32	13	22	0	3	3	0	0	6	0	0	0	0	0	0	0	0	0	0	138	0.000187887	132	6	0.000344576	1.70744e-05	0	0.00138722	0.00198032	0.000180885	0.000665416	0	9.0231e-05	0.000168966	0	0	0.00020247	0	0	0	0	0	0	0	0	0	0
d__Bacteria;p__Gemmatimonadota;c__Gemmatimonadetes;o__Gemmatimonadales;f__Gemmatimonadaceae;g__Gemmatimonas	0	0	6	40	19	0	0	0	0	0	0	0	42	0	0	0	0	0	0	0	0	107	0.000145681	65	42	0.000169677	0.000119521	0	0	0.00037131	0.000556568	0.000574678	0	0	0	0	0	0	0	0.0013284	0	0	0	0	0	0	0	0
d__Bacteria;p__Gemmatimonadota;c__Gemmatimonadetes;o__Gemmatimonadales;f__Gemmatimonadaceae;g__Roseisolibacter	0	0	0	16	0	0	0	0	0	27	0	0	0	0	0	0	0	0	0	0	0	43	5.85445e-05	43	0	0.000112248	0	0	0	0	0.000222627	0	0	0	0	0	0.000648851	0	0	0	0	0	0	0	0	0	0	0
d__Bacteria;p__Gemmatimonadota;c__Gemmatimonadetes;o__Gemmatimonadales;f__Gemmatimonadaceae;g__uncultured	1094	2218	878	1342	2308	185	52	324	492	621	2867	122	2026	0	0	63	0	0	247	43	0	14882	0.0202618	9514	5368	0.0248355	0.0152759	0.0254135	0.0521502	0.054335	0.0186729	0.0698082	0.00515521	0.001564	0.0182484	0.0102693	0.0149236	0.096747	0.00403666	0.0640795	0	0	0.00227692	0	0	0.00583855	0.00117718	0
d__Bacteria;p__Gemmatimonadota;c__Longimicrobia;o__Longimicrobiales;f__Longimicrobiaceae;g__Longimicrobiaceae	0	14	24	14	20	0	0	0	0	0	0	0	0	0	0	0	0	0	0	0	0	72	9.8028e-05	72	0	0.00018795	0	0	0.000329172	0.00148524	0.000194799	0.000604924	0	0	0	0	0	0	0	0	0	0	0	0	0	0	0	0
d__Bacteria;p__Gemmatimonadota;c__S0134_terrestrial_group;o__S0134_terrestrial_group;f__S0134_terrestrial_group;g__S0134_terrestrial_group	0	13	14	41	0	0	0	2	0	0	0	0	0	0	0	0	0	0	0	0	0	70	9.5305e-05	70	0	0.000182729	0	0	0.000305659	0.00086639	0.000570482	0	0	0	0.000112644	0	0	0	0	0	0	0	0	0	0	0	0	0
d__Bacteria;p__Hydrogenedentes;c__Hydrogenedentia;o__Hydrogenedentiales;f__Hydrogenedensaceae;g__Hydrogenedensaceae	8	0	6	30	0	28	32	16	21	17	0	18	0	5	6	25	21	85	30	40	24	412	0.000560938	158	254	0.000412446	0.000722815	0.000185839	0	0.00037131	0.000417426	0	0.000780249	0.000962464	0.000901155	0.000438322	0.000408536	0	0.000595573	0	0.000160046	0.000229991	0.000903538	0.000833962	0.00249846	0.000709136	0.00109505	0.000650459
d__Bacteria;p__Hydrogenedentes;c__Hydrogenedentia;o__Hydrogenedentiales;f__Hydrogenedensaceae;g__YC-ZSS-LKJ63	0	0	0	0	0	0	0	0	0	0	0	0	0	0	0	0	0	0	84	0	0	84	0.000114366	0	84	0	0.000239041	0	0	0	0	0	0	0	0	0	0	0	0	0	0	0	0	0	0	0.00198558	0	0
d__Bacteria;p__Latescibacterota;c__Latescibacteria;o__Latescibacterales;f__Latescibacteraceae;g__Candidatus_Latescibacter	0	0	0	0	0	0	11	0	0	0	0	6	0	3	0	0	0	0	0	12	0	32	4.3568e-05	11	21	2.87146e-05	5.97603e-05	0	0	0	0	0	0	0.000330847	0	0	0	0	0.000198524	0	9.60277e-05	0	0	0	0	0	0.000328515	0
d__Bacteria;p__Latescibacterota;c__Latescibacteria;o__Latescibacterales;f__Latescibacteraceae;g__Latescibacteraceae	0	0	0	38	0	13	22	0	5	5	0	0	0	0	0	34	6	64	39	27	22	275	0.000374413	83	192	0.000216665	0.00054638	0	0	0	0.00052874	0	0.000362258	0.000661694	0	0.000104362	0.000120158	0	0	0	0	0	0.00122881	0.000238275	0.00188119	0.000921877	0.000739159	0.000596254
d__Bacteria;p__Latescibacterota;c__Latescibacterota;o__Latescibacterota;f__Latescibacterota;g__Latescibacterota	19	3	0	359	0	7	7	3	0	20	0	3	0	0	0	0	0	0	0	0	0	421	0.000573192	418	3	0.00109116	8.53718e-06	0.000441368	7.05368e-05	0	0.0049952	0	0.000195062	0.000210539	0.000168966	0	0.000480631	0	9.92622e-05	0	0	0	0	0	0	0	0	0
d__Bacteria;p__MBNT15;c__MBNT15;o__MBNT15;f__MBNT15;g__MBNT15	522	565	421	188	859	140	22	116	362	384	740	87	1459	10	9	0	0	0	0	0	0	5884	0.00801107	3579	2305	0.0093427	0.0065594	0.012126	0.0132844	0.0260536	0.00261587	0.0259815	0.00390124	0.000661694	0.00653337	0.00755583	0.00922811	0.0249713	0.0028786	0.0461461	0.000320092	0.000344986	0	0	0	0	0	0
d__Bacteria;p__Marinimicrobia_(SAR406_clade);c__Marinimicrobia_(SAR406_clade);o__Marinimicrobia_(SAR406_clade);f__Marinimicrobia_(SAR406_clade);g__Marinimicrobia_(SAR406_clade)	0	2	0	0	0	0	0	0	0	0	0	0	0	0	0	0	0	0	0	0	0	2	2.723e-06	2	0	5.22084e-06	0	0	4.70245e-05	0	0	0	0	0	0	0	0	0	0	0	0	0	0	0	0	0	0	0
d__Bacteria;p__Methylomirabilota;c__Methylomirabilia;o__Methylomirabilales;f__Methylomirabilaceae;g__Sh765B-TzT-35	0	0	0	4	0	0	0	0	0	0	0	0	23	0	0	0	0	0	0	0	0	27	3.67605e-05	4	23	1.04417e-05	6.54517e-05	0	0	0	5.56568e-05	0	0	0	0	0	0	0	0	0.000727457	0	0	0	0	0	0	0	0
d__Bacteria;p__Methylomirabilota;c__Methylomirabilia;o__Rokubacteriales;f__Rokubacteriales;g__Rokubacteriales	237	301	38	313	0	0	0	0	12	16	262	0	0	0	0	0	0	0	0	0	0	1179	0.00160521	917	262	0.00239376	0.000745581	0.00550548	0.00707719	0.00235163	0.00435515	0	0	0	0	0.00025047	0.000384504	0.0088412	0	0	0	0	0	0	0	0	0	0
d__Bacteria;p__Methylomirabilota;c__Methylomirabilia;o__Rokubacteriales;f__WX65;g__WX65	0	0	0	13	0	0	0	0	0	0	0	0	0	0	0	0	0	0	0	0	0	13	1.76995e-05	13	0	3.39355e-05	0	0	0	0	0.000180885	0	0	0	0	0	0	0	0	0	0	0	0	0	0	0	0	0
d__Bacteria;p__Myxococcota;__;__;__;__	0	0	0	0	0	0	3	0	0	0	0	0	0	0	0	0	0	0	0	0	0	3	4.0845e-06	3	0	7.83126e-06	0	0	0	0	0	0	0	9.0231e-05	0	0	0	0	0	0	0	0	0	0	0	0	0	0
d__Bacteria;p__Myxococcota;c__Myxococcia;o__Myxococcales;f__27F-1492R;g__27F-1492R	3	5	0	0	0	0	0	0	0	0	0	0	0	0	0	0	0	0	0	0	0	8	1.0892e-05	8	0	2.08834e-05	0	6.96896e-05	0.000117561	0	0	0	0	0	0	0	0	0	0	0	0	0	0	0	0	0	0	0
d__Bacteria;p__Myxococcota;c__Myxococcia;o__Myxococcales;f__Anaeromyxobacteraceae;g__Anaeromyxobacter	0	0	0	33	0	0	0	0	0	0	0	0	5	0	0	0	0	0	0	0	0	38	5.1737e-05	33	5	8.61439e-05	1.42286e-05	0	0	0	0.000459169	0	0	0	0	0	0	0	0	0.000158143	0	0	0	0	0	0	0	0
d__Bacteria;p__Myxococcota;c__Myxococcia;o__Myxococcales;f__Myxococcaceae;__	94	8	0	0	12	6	0	16	0	0	0	0	0	0	0	0	0	0	0	0	0	136	0.000185164	136	0	0.000355017	0	0.00218361	0.000188098	0	0	0.000362954	0.000167196	0	0.000901155	0	0	0	0	0	0	0	0	0	0	0	0	0
d__Bacteria;p__Myxococcota;c__Myxococcia;o__Myxococcales;f__Myxococcaceae;g__Corallococcus	0	0	0	47	0	0	0	0	0	0	0	0	0	0	0	0	0	0	0	0	0	47	6.39905e-05	47	0	0.00012269	0	0	0	0	0.000653968	0	0	0	0	0	0	0	0	0	0	0	0	0	0	0	0	0
d__Bacteria;p__Myxococcota;c__Myxococcia;o__Myxococcales;f__Myxococcaceae;g__P3OB-42	3	0	0	0	0	0	0	0	0	0	0	0	0	0	0	0	0	0	0	0	0	3	4.0845e-06	3	0	7.83126e-06	0	6.96896e-05	0	0	0	0	0	0	0	0	0	0	0	0	0	0	0	0	0	0	0	0
d__Bacteria;p__Myxococcota;c__Myxococcia;o__Myxococcales;f__Myxococcaceae;g__uncultured	0	21	9	64	0	0	0	0	0	0	0	0	0	0	0	0	0	3	0	0	0	97	0.000132066	94	3	0.00024538	8.53718e-06	0	0.000493757	0.000556965	0.000890509	0	0	0	0	0	0	0	0	0	0	0	0	0	8.81808e-05	0	0	0
d__Bacteria;p__Myxococcota;c__Myxococcia;o__Myxococcales;f__Vulgatibacteraceae;g__Vulgatibacter	0	0	0	0	0	0	0	0	0	0	0	0	0	0	0	0	0	0	0	20	0	20	2.723e-05	0	20	0	5.69145e-05	0	0	0	0	0	0	0	0	0	0	0	0	0	0	0	0	0	0	0	0.000547525	0
d__Bacteria;p__Myxococcota;c__Polyangia;__;__;__	0	0	0	7	0	0	0	0	0	0	0	0	0	0	0	0	0	0	0	0	0	7	9.5305e-06	7	0	1.82729e-05	0	0	0	0	9.73994e-05	0	0	0	0	0	0	0	0	0	0	0	0	0	0	0	0	0
d__Bacteria;p__Myxococcota;c__Polyangia;o__Blfdi19;f__Blfdi19;g__Blfdi19	0	0	0	4	0	0	0	0	0	0	0	0	6	5	0	0	0	0	0	0	0	15	2.04225e-05	4	11	1.04417e-05	3.1303e-05	0	0	0	5.56568e-05	0	0	0	0	0	0	0	0	0.000189771	0.000160046	0	0	0	0	0	0	0
d__Bacteria;p__Myxococcota;c__Polyangia;o__Haliangiales;f__Haliangiaceae;g__Haliangium	26	35	0	195	16	0	0	0	0	53	0	0	72	0	0	0	16	0	50	0	6	469	0.000638544	325	144	0.000848387	0.000409785	0.000603977	0.000822929	0	0.00271327	0.000483939	0	0	0	0	0.00127367	0	0	0.00227726	0	0	0	0.0006354	0	0.00118189	0	0.000162615
d__Bacteria;p__Myxococcota;c__Polyangia;o__Nannocystales;f__Nannocystaceae;g__Nannocystaceae	5	0	0	54	0	0	0	0	0	0	0	0	0	0	0	0	0	0	0	0	0	59	8.03285e-05	59	0	0.000154015	0	0.000116149	0	0	0.000751367	0	0	0	0	0	0	0	0	0	0	0	0	0	0	0	0	0
d__Bacteria;p__Myxococcota;c__Polyangia;o__Polyangiales;f__BIrii41;g__BIrii41	202	39	0	88	9	31	5	0	0	10	0	0	0	0	0	0	5	0	0	0	0	389	0.000529624	384	5	0.0010024	1.42286e-05	0.00469244	0.000916978	0	0.00122445	0.000272216	0.000863847	0.000150385	0	0	0.000240315	0	0	0	0	0	0	0.000198562	0	0	0	0
d__Bacteria;p__Myxococcota;c__Polyangia;o__Polyangiales;f__Phaselicystidaceae;g__Phaselicystis	5	0	0	14	0	0	0	0	0	0	19	18	0	0	0	0	0	0	29	0	0	85	0.000115728	19	66	4.9598e-05	0.000187818	0.000116149	0	0	0.000194799	0	0	0	0	0	0	0.000641155	0.000595573	0	0	0	0	0	0	0.000685498	0	0
d__Bacteria;p__Myxococcota;c__Polyangia;o__Polyangiales;f__Polyangiaceae;__	0	0	0	17	0	0	0	0	0	0	0	0	0	0	0	0	0	0	0	0	0	17	2.31455e-05	17	0	4.43772e-05	0	0	0	0	0.000236541	0	0	0	0	0	0	0	0	0	0	0	0	0	0	0	0	0
d__Bacteria;p__Myxococcota;c__Polyangia;o__Polyangiales;f__Polyangiaceae;g__Aetherobacter	0	0	0	0	0	0	0	0	0	0	0	0	0	0	0	22	3	0	52	0	0	77	0.000104836	0	77	0	0.000219121	0	0	0	0	0	0	0	0	0	0	0	0	0	0	0	0.000795114	0.000119137	0	0.00122917	0	0
d__Bacteria;p__Myxococcota;c__Polyangia;o__Polyangiales;f__Polyangiaceae;g__Pajaroellobacter	0	0	0	7	0	0	0	0	0	0	0	0	19	0	0	0	0	0	0	0	52	78	0.000106197	7	71	1.82729e-05	0.000202047	0	0	0	9.73994e-05	0	0	0	0	0	0	0	0	0.000600943	0	0	0	0	0	0	0	0.00140933
d__Bacteria;p__Myxococcota;c__Polyangia;o__Polyangiales;f__Polyangiaceae;g__Polyangium	0	0	0	30	0	0	0	0	0	0	0	0	0	0	0	0	0	0	0	0	0	30	4.0845e-05	30	0	7.83126e-05	0	0	0	0	0.000417426	0	0	0	0	0	0	0	0	0	0	0	0	0	0	0	0	0
d__Bacteria;p__Myxococcota;c__Polyangia;o__Polyangiales;f__Polyangiaceae;g__Sorangium	0	0	0	28	0	0	0	0	0	0	0	0	0	0	0	0	0	0	0	0	0	28	3.8122e-05	28	0	7.30918e-05	0	0	0	0	0.000389598	0	0	0	0	0	0	0	0	0	0	0	0	0	0	0	0	0
d__Bacteria;p__Myxococcota;c__Polyangia;o__Polyangiales;f__Polyangiaceae;g__uncultured	0	0	0	15	0	0	7	0	0	0	0	0	0	0	0	10	0	0	12	0	0	44	5.9906e-05	22	22	5.74293e-05	6.2606e-05	0	0	0	0.000208713	0	0	0.000210539	0	0	0	0	0	0	0	0	0.000361415	0	0	0.000283654	0	0
d__Bacteria;p__Myxococcota;c__Polyangia;o__Polyangiales;f__Sandaracinaceae;g__uncultured	18	0	0	22	0	0	0	0	0	0	0	0	26	0	0	0	0	0	0	0	0	66	8.9859e-05	40	26	0.000104417	7.39889e-05	0.000418138	0	0	0.000306113	0	0	0	0	0	0	0	0	0.000822342	0	0	0	0	0	0	0	0
d__Bacteria;p__Myxococcota;c__Polyangia;o__mle1-27;f__mle1-27;g__mle1-27	6	3	0	13	0	0	0	0	0	0	0	0	0	0	0	0	0	0	0	0	0	22	2.9953e-05	22	0	5.74293e-05	0	0.000139379	7.05368e-05	0	0.000180885	0	0	0	0	0	0	0	0	0	0	0	0	0	0	0	0	0
d__Bacteria;p__Myxococcota;c__bacteriap25;o__bacteriap25;f__bacteriap25;g__bacteriap25	88	21	0	59	0	0	0	3	0	0	0	0	0	0	0	0	0	0	0	7	0	178	0.000242347	171	7	0.000446382	1.99201e-05	0.00204423	0.000493757	0	0.000820938	0	0	0	0.000168966	0	0	0	0	0	0	0	0	0	0	0	0.000191634	0
d__Bacteria;p__NB1-j;c__NB1-j;o__NB1-j;f__NB1-j;g__NB1-j	80	43	0	364	0	0	0	0	0	39	0	0	0	0	0	0	0	0	0	0	0	526	0.000716149	526	0	0.00137308	0	0.00185839	0.00101103	0	0.00506477	0	0	0	0	0	0.00093723	0	0	0	0	0	0	0	0	0	0	0
d__Bacteria;p__Nitrospinota;c__P9X2b3D02;o__P9X2b3D02;f__P9X2b3D02;g__P9X2b3D02	0	0	0	0	0	3	0	0	0	0	0	0	0	0	0	0	0	0	0	0	0	3	4.0845e-06	3	0	7.83126e-06	0	0	0	0	0	0	8.35981e-05	0	0	0	0	0	0	0	0	0	0	0	0	0	0	0
d__Bacteria;p__Nitrospirota;c__4-29-1;o__4-29-1;f__4-29-1;g__4-29-1	0	0	0	0	4	0	0	0	0	0	0	0	4	0	0	0	0	0	0	0	0	8	1.0892e-05	4	4	1.04417e-05	1.13829e-05	0	0	0	0	0.000120985	0	0	0	0	0	0	0	0.000126514	0	0	0	0	0	0	0	0
d__Bacteria;p__Nitrospirota;c__Leptospirillia;o__Leptospirillales;f__Leptospirillaceae;g__Leptospirillum	0	0	0	26	0	0	0	0	0	0	0	0	0	0	0	0	0	0	0	0	0	26	3.5399e-05	26	0	6.78709e-05	0	0	0	0	0.000361769	0	0	0	0	0	0	0	0	0	0	0	0	0	0	0	0	0
d__Bacteria;p__Nitrospirota;c__Nitrospiria;o__Nitrospirales;f__Nitrospiraceae;g__Nitrospira	149	131	39	78	18	0	0	0	12	0	109	0	30	0	5	0	0	0	0	0	0	571	0.000777417	427	144	0.00111465	0.000409785	0.00346125	0.00308011	0.00241352	0.00108531	0.000544432	0	0	0	0.00025047	0	0.00367821	0	0.000948857	0	0.000191659	0	0	0	0	0	0
d__Bacteria;p__Nitrospirota;c__Thermodesulfovibrionia;o__uncultured;f__uncultured;g__uncultured	10	6	0	49	7	35	0	6	17	8	0	0	15	3	0	0	0	0	0	0	0	156	0.000212394	138	18	0.000360238	5.12231e-05	0.000232299	0.000141074	0	0.000681796	0.000211723	0.000975311	0	0.000337933	0.000354832	0.000192252	0	0	0.000474428	9.60277e-05	0	0	0	0	0	0	0
d__Bacteria;p__Patescibacteria;__;__;__;__	0	7	11	10	20	17	12	6	33	16	2	0	2	0	0	0	0	0	0	0	0	136	0.000185164	132	4	0.000344576	1.13829e-05	0	0.000164586	0.000680735	0.000139142	0.000604924	0.000473722	0.000360924	0.000337933	0.000688791	0.000384504	6.749e-05	0	6.32571e-05	0	0	0	0	0	0	0	0
d__Bacteria;p__Patescibacteria;c__ABY1;o__Candidatus_Buchananbacteria;f__Candidatus_Buchananbacteria;g__Candidatus_Buchananbacteria	0	0	0	2	0	0	0	0	0	0	0	0	0	0	0	0	0	0	0	0	0	2	2.723e-06	2	0	5.22084e-06	0	0	0	0	2.78284e-05	0	0	0	0	0	0	0	0	0	0	0	0	0	0	0	0	0
d__Bacteria;p__Patescibacteria;c__ABY1;o__Candidatus_Falkowbacteria;f__Candidatus_Falkowbacteria;g__Candidatus_Falkowbacteria	3	0	0	0	30	65	0	0	0	28	0	0	0	0	0	0	0	12	0	29	25	192	0.000261408	126	66	0.000328913	0.000187818	6.96896e-05	0	0	0	0.000907386	0.00181129	0	0	0	0.000672883	0	0	0	0	0	0	0	0.000352723	0	0.000793912	0.000677562
d__Bacteria;p__Patescibacteria;c__ABY1;o__Candidatus_Kerfeldbacteria;f__Candidatus_Kerfeldbacteria;g__Candidatus_Kerfeldbacteria	2	5	3	40	2	22	12	0	0	0	0	0	0	0	0	0	0	0	19	14	0	119	0.000162019	86	33	0.000224496	9.3909e-05	4.64598e-05	0.000117561	0.000185655	0.000556568	6.04924e-05	0.000613052	0.000360924	0	0	0	0	0	0	0	0	0	0	0	0.000449119	0.000383268	0
d__Bacteria;p__Patescibacteria;c__ABY1;o__Candidatus_Komeilibacteria;f__Candidatus_Komeilibacteria;g__Candidatus_Komeilibacteria	7	12	0	22	0	10	9	2	0	8	0	0	0	0	0	0	0	0	0	0	0	70	9.5305e-05	70	0	0.000182729	0	0.000162609	0.000282147	0	0.000306113	0	0.00027866	0.000270693	0.000112644	0	0.000192252	0	0	0	0	0	0	0	0	0	0	0
d__Bacteria;p__Patescibacteria;c__ABY1;o__Candidatus_Kuenenbacteria;f__Candidatus_Kuenenbacteria;g__Candidatus_Kuenenbacteria	4	0	0	3	0	0	0	0	0	0	0	0	0	0	0	0	0	0	0	0	0	7	9.5305e-06	7	0	1.82729e-05	0	9.29195e-05	0	0	4.17426e-05	0	0	0	0	0	0	0	0	0	0	0	0	0	0	0	0	0
d__Bacteria;p__Patescibacteria;c__ABY1;o__Candidatus_Magasanikbacteria;f__Candidatus_Magasanikbacteria;g__Candidatus_Magasanikbacteria	16	9	11	51	5	47	21	2	16	10	0	0	0	34	2	0	0	0	0	0	0	224	0.000304976	188	36	0.000490759	0.000102446	0.000371678	0.00021161	0.000680735	0.000709624	0.000151231	0.0013097	0.000631617	0.000112644	0.00033396	0.000240315	0	0	0	0.00108831	7.66636e-05	0	0	0	0	0	0
d__Bacteria;p__Patescibacteria;c__ABY1;o__Candidatus_Uhrbacteria;f__Candidatus_Uhrbacteria;g__Candidatus_Uhrbacteria	16	16	0	9	0	0	0	0	0	0	0	0	0	0	0	0	0	0	0	0	0	41	5.58215e-05	41	0	0.000107027	0	0.000371678	0.000376196	0	0.000125228	0	0	0	0	0	0	0	0	0	0	0	0	0	0	0	0	0
d__Bacteria;p__Patescibacteria;c__Berkelbacteria;o__Berkelbacteria;f__Berkelbacteria;g__Berkelbacteria	23	43	37	26	141	1656	2228	559	1052	1135	0	41	6	49	19	603	129	3023	2648	1239	1143	15800	0.0215117	6900	8900	0.0180119	0.025327	0.000534287	0.00101103	0.00228975	0.000361769	0.00426471	0.0461461	0.0670115	0.0314841	0.0219578	0.0272758	0	0.00135658	0.000189771	0.00156845	0.000728304	0.0217933	0.00512291	0.0888569	0.0625931	0.0339192	0.0309781
d__Bacteria;p__Patescibacteria;c__CPR2;o__CPR2;f__CPR2;g__CPR2	3	0	30	0	196	200	268	95	192	114	0	53	22	6	0	177	29	1456	219	359	488	3907	0.00531938	1098	2809	0.00286624	0.00799365	6.96896e-05	0	0.00185655	0	0.00592826	0.0055732	0.00806064	0.00535061	0.00400751	0.00273959	0	0.00175363	0.000695828	0.000192055	0	0.00639705	0.00115166	0.0427971	0.00517669	0.00982808	0.013226
d__Bacteria;p__Patescibacteria;c__Gracilibacteria;o__Absconditabacteriales_(SR1);f__Absconditabacteriales_(SR1);g__Absconditabacteriales_(SR1)	6	93	7	8	0	10	17	14	7	11	0	0	0	0	0	0	0	0	0	0	0	173	0.00023554	173	0	0.000451603	0	0.000139379	0.00218664	0.000433195	0.000111314	0	0.00027866	0.000511309	0.00078851	0.000146107	0.000264347	0	0	0	0	0	0	0	0	0	0	0
d__Bacteria;p__Patescibacteria;c__Gracilibacteria;o__Candidatus_Abawacabacteria;f__Candidatus_Abawacabacteria;g__Candidatus_Abawacabacteria	86	112	4	26	2	0	0	0	0	0	0	0	0	0	0	0	0	0	0	0	0	230	0.000313145	230	0	0.000600397	0	0.00199777	0.00263337	0.00024754	0.000361769	6.04924e-05	0	0	0	0	0	0	0	0	0	0	0	0	0	0	0	0
d__Bacteria;p__Patescibacteria;c__Gracilibacteria;o__Candidatus_Peregrinibacteria;f__Candidatus_Peregrinibacteria;g__Candidatus_Peregrinibacteria	9	3	20	60	12	14	5	0	0	0	0	0	0	0	0	0	0	0	0	0	0	123	0.000167465	123	0	0.000321082	0	0.000209069	7.05368e-05	0.0012377	0.000834852	0.000362954	0.000390124	0.000150385	0	0	0	0	0	0	0	0	0	0	0	0	0	0
d__Bacteria;p__Patescibacteria;c__Gracilibacteria;o__Candidatus_Peribacteria;f__Candidatus_Peribacteria;g__Candidatus_Peribacteria	13	25	2	51	2	0	0	0	0	0	0	0	0	0	0	0	0	0	0	0	0	93	0.00012662	93	0	0.000242769	0	0.000301988	0.000587807	0.00012377	0.000709624	6.04924e-05	0	0	0	0	0	0	0	0	0	0	0	0	0	0	0	0
d__Bacteria;p__Patescibacteria;c__Gracilibacteria;o__Gracilibacteria;f__Gracilibacteria;g__Gracilibacteria	24	4	0	10	0	3	0	0	0	0	0	0	0	0	0	0	0	0	0	0	2	43	5.85445e-05	41	2	0.000107027	5.69145e-06	0.000557517	9.4049e-05	0	0.000139142	0	8.35981e-05	0	0	0	0	0	0	0	0	0	0	0	0	0	0	5.42049e-05
d__Bacteria;p__Patescibacteria;c__Kazania;o__Kazania;f__Kazania;g__Kazania	3	0	0	3	0	3	0	0	0	0	0	0	0	0	0	0	0	0	0	0	0	9	1.22535e-05	9	0	2.34938e-05	0	6.96896e-05	0	0	4.17426e-05	0	8.35981e-05	0	0	0	0	0	0	0	0	0	0	0	0	0	0	0
d__Bacteria;p__Patescibacteria;c__Microgenomatia;__;__;__	0	0	0	0	0	5	5	3	0	0	0	0	0	0	0	0	0	0	0	0	0	13	1.76995e-05	13	0	3.39355e-05	0	0	0	0	0	0	0.00013933	0.000150385	0.000168966	0	0	0	0	0	0	0	0	0	0	0	0	0
d__Bacteria;p__Patescibacteria;c__Microgenomatia;o__Candidatus_Amesbacteria;f__Candidatus_Amesbacteria;g__Candidatus_Amesbacteria	0	21	4	2	10	8	3	0	0	0	0	0	0	0	0	0	0	0	0	0	0	48	6.5352e-05	48	0	0.0001253	0	0	0.000493757	0.00024754	2.78284e-05	0.000302462	0.000222928	9.0231e-05	0	0	0	0	0	0	0	0	0	0	0	0	0	0
d__Bacteria;p__Patescibacteria;c__Microgenomatia;o__Candidatus_Curtissbacteria;f__Candidatus_Curtissbacteria;g__Candidatus_Curtissbacteria	24	57	4	0	5	5	0	2	4	0	0	0	4	0	0	0	0	0	0	0	0	105	0.000142958	101	4	0.000263653	1.13829e-05	0.000557517	0.0013402	0.00024754	0	0.000151231	0.00013933	0	0.000112644	8.34899e-05	0	0	0	0.000126514	0	0	0	0	0	0	0	0
d__Bacteria;p__Patescibacteria;c__Microgenomatia;o__Candidatus_Shapirobacteria;f__Candidatus_Shapirobacteria;g__Candidatus_Shapirobacteria	0	0	0	0	0	8	0	0	4	0	0	0	0	0	0	2	0	0	0	0	3	17	2.31455e-05	12	5	3.1325e-05	1.42286e-05	0	0	0	0	0	0.000222928	0	0	8.34899e-05	0	0	0	0	0	0	7.22831e-05	0	0	0	0	8.13074e-05
d__Bacteria;p__Patescibacteria;c__Microgenomatia;o__Candidatus_Woesebacteria;f__Candidatus_Woesebacteria;g__Candidatus_Woesebacteria	2	5	9	10	23	100	47	19	19	17	0	0	0	0	0	0	0	0	0	0	0	251	0.000341737	251	0	0.000655216	0	4.64598e-05	0.000117561	0.000556965	0.000139142	0.000695663	0.0027866	0.00141362	0.00107012	0.000396577	0.000408536	0	0	0	0	0	0	0	0	0	0	0
d__Bacteria;p__Patescibacteria;c__Microgenomatia;o__Candidatus_Woykebacteria;f__Candidatus_Woykebacteria;g__Candidatus_Woykebacteria	108	265	86	147	22	0	0	11	0	4	0	0	0	0	0	0	0	0	0	0	0	643	0.000875445	643	0	0.0016785	0	0.00250883	0.00623075	0.00532211	0.00204539	0.000665416	0	0	0.000619544	0	9.61261e-05	0	0	0	0	0	0	0	0	0	0	0
d__Bacteria;p__Patescibacteria;c__Microgenomatia;o__Microgenomatia;f__Microgenomatia;g__Microgenomatia	7	93	12	0	0	0	0	0	2	0	4	0	0	0	0	0	0	0	0	0	0	118	0.000160657	114	4	0.000297588	1.13829e-05	0.000162609	0.00218664	0.00074262	0	0	0	0	0	4.17449e-05	0	0.00013498	0	0	0	0	0	0	0	0	0	0
d__Bacteria;p__Patescibacteria;c__Parcubacteria;__;__;__	0	2	0	0	8	0	9	0	4	0	0	0	0	0	0	0	0	12	4	0	37	76	0.000103474	23	53	6.00397e-05	0.000150824	0	4.70245e-05	0	0	0.00024197	0	0.000270693	0	8.34899e-05	0	0	0	0	0	0	0	0	0.000352723	9.45515e-05	0	0.00100279
d__Bacteria;p__Patescibacteria;c__Parcubacteria;o__Candidatus_Azambacteria;f__Candidatus_Azambacteria;g__Candidatus_Azambacteria	0	19	15	262	8	5	22	0	6	10	6	0	0	0	0	0	0	0	12	22	11	398	0.000541877	347	51	0.000905816	0.000145132	0	0.000446733	0.000928275	0.00364552	0.00024197	0.00013933	0.000661694	0	0.000125235	0.000240315	0.00020247	0	0	0	0	0	0	0	0.000283654	0.000602278	0.000298127
d__Bacteria;p__Patescibacteria;c__Parcubacteria;o__Candidatus_Jorgensenbacteria;f__Candidatus_Jorgensenbacteria;g__Candidatus_Jorgensenbacteria	0	0	3	0	0	0	0	0	0	3	0	0	0	0	0	0	0	0	0	0	0	6	8.169e-06	6	0	1.56625e-05	0	0	0	0.000185655	0	0	0	0	0	0	7.20946e-05	0	0	0	0	0	0	0	0	0	0	0
d__Bacteria;p__Patescibacteria;c__Parcubacteria;o__Candidatus_Kaiserbacteria;f__Candidatus_Kaiserbacteria;g__Candidatus_Kaiserbacteria	0	0	0	2	0	0	0	0	0	0	0	0	0	0	0	0	0	0	0	0	0	2	2.723e-06	2	0	5.22084e-06	0	0	0	0	2.78284e-05	0	0	0	0	0	0	0	0	0	0	0	0	0	0	0	0	0
d__Bacteria;p__Patescibacteria;c__Parcubacteria;o__Candidatus_Lloydbacteria;f__Candidatus_Lloydbacteria;g__Candidatus_Lloydbacteria	0	0	0	4	0	0	3	0	0	0	0	0	0	0	0	0	0	0	0	0	0	7	9.5305e-06	7	0	1.82729e-05	0	0	0	0	5.56568e-05	0	0	9.0231e-05	0	0	0	0	0	0	0	0	0	0	0	0	0	0
d__Bacteria;p__Patescibacteria;c__Parcubacteria;o__Candidatus_Moranbacteria;f__Candidatus_Moranbacteria;g__Candidatus_Moranbacteria	0	2	15	4	22	213	60	9	28	21	0	33	0	13	0	0	0	0	0	0	0	420	0.00057183	374	46	0.000976297	0.000130903	0	4.70245e-05	0.000928275	5.56568e-05	0.000665416	0.00593546	0.00180462	0.000506899	0.000584429	0.000504662	0	0.00109188	0	0.00041612	0	0	0	0	0	0	0
d__Bacteria;p__Patescibacteria;c__Parcubacteria;o__Candidatus_Nomurabacteria;f__Candidatus_Nomurabacteria;g__Candidatus_Nomurabacteria	2	4	0	5	0	0	0	0	0	0	0	0	0	0	0	0	0	6	0	0	0	17	2.31455e-05	11	6	2.87146e-05	1.70744e-05	4.64598e-05	9.4049e-05	0	6.9571e-05	0	0	0	0	0	0	0	0	0	0	0	0	0	0.000176362	0	0	0
d__Bacteria;p__Patescibacteria;c__Parcubacteria;o__Candidatus_Vogelbacteria;f__Candidatus_Vogelbacteria;g__Candidatus_Vogelbacteria	0	2	2	4	8	4	14	0	4	16	0	0	0	0	0	0	0	0	0	4	0	58	7.8967e-05	54	4	0.000140963	1.13829e-05	0	4.70245e-05	0.00012377	5.56568e-05	0.00024197	0.000111464	0.000421078	0	8.34899e-05	0.000384504	0	0	0	0	0	0	0	0	0	0.000109505	0
d__Bacteria;p__Patescibacteria;c__Parcubacteria;o__Candidatus_Wolfebacteria;f__Candidatus_Wolfebacteria;g__Candidatus_Wolfebacteria	0	0	0	0	0	0	2	0	0	0	0	0	0	0	0	0	0	0	0	0	0	2	2.723e-06	2	0	5.22084e-06	0	0	0	0	0	0	0	6.0154e-05	0	0	0	0	0	0	0	0	0	0	0	0	0	0
d__Bacteria;p__Patescibacteria;c__Parcubacteria;o__Candidatus_Yanofskybacteria;f__Candidatus_Yanofskybacteria;g__Candidatus_Yanofskybacteria	19	46	10	217	0	15	9	0	4	10	0	2	0	0	0	0	0	0	0	0	0	332	0.000452018	330	2	0.000861439	5.69145e-06	0.000441368	0.00108156	0.00061885	0.00301938	0	0.00041799	0.000270693	0	8.34899e-05	0.000240315	0	6.61748e-05	0	0	0	0	0	0	0	0	0
d__Bacteria;p__Patescibacteria;c__Parcubacteria;o__Candidatus_Zambryskibacteria;f__Candidatus_Zambryskibacteria;g__Candidatus_Zambryskibacteria	0	0	0	8	0	0	0	0	0	0	0	0	0	0	0	0	0	0	0	0	0	8	1.0892e-05	8	0	2.08834e-05	0	0	0	0	0.000111314	0	0	0	0	0	0	0	0	0	0	0	0	0	0	0	0	0
d__Bacteria;p__Patescibacteria;c__Parcubacteria;o__Parcubacteria;f__Parcubacteria;g__Parcubacteria	71	162	57	245	17	45	9	4	17	22	0	0	0	0	2	0	0	0	0	0	0	651	0.000886337	649	2	0.00169416	5.69145e-06	0.00164932	0.00380899	0.00352745	0.00340898	0.000514185	0.00125397	0.000270693	0.000225289	0.000354832	0.000528694	0	0	0	0	7.66636e-05	0	0	0	0	0	0
d__Bacteria;p__Patescibacteria;c__Saccharimonadia;o__Saccharimonadales;__;__	59	104	51	9	78	351	587	143	205	197	0	0	0	12	0	7	0	0	0	0	0	1803	0.00245478	1784	19	0.00465699	5.40688e-05	0.00137056	0.00244528	0.00315614	0.000125228	0.0023592	0.00978097	0.0176552	0.00805407	0.00427886	0.00473421	0	0	0	0.000384111	0	0.000252991	0	0	0	0	0
d__Bacteria;p__Patescibacteria;c__Saccharimonadia;o__Saccharimonadales;f__LWQ8;g__LWQ8	107	73	45	148	89	14	10	0	15	17	0	0	16	0	0	0	0	0	0	0	0	534	0.000727041	518	16	0.0013522	4.55316e-05	0.0024856	0.0017164	0.00278483	0.0020593	0.00269191	0.000390124	0.00030077	0	0.000313087	0.000408536	0	0	0.000506057	0	0	0	0	0	0	0	0
d__Bacteria;p__Patescibacteria;c__Saccharimonadia;o__Saccharimonadales;f__S32;g__TM7	18	0	0	104	16	12	0	0	0	0	0	0	0	0	0	0	0	0	0	0	0	150	0.000204225	150	0	0.000391563	0	0.000418138	0	0	0.00144708	0.000483939	0.000334392	0	0	0	0	0	0	0	0	0	0	0	0	0	0	0
d__Bacteria;p__Patescibacteria;c__Saccharimonadia;o__Saccharimonadales;f__Saccharimonadaceae;g__TM7a	44	0	12	157	22	11	22	35	9	16	0	0	0	0	0	0	0	0	0	0	0	328	0.000446572	328	0	0.000856218	0	0.00102211	0	0.00074262	0.00218453	0.000665416	0.000306526	0.000661694	0.00197128	0.000187852	0.000384504	0	0	0	0	0	0	0	0	0	0	0
d__Bacteria;p__Patescibacteria;c__Saccharimonadia;o__Saccharimonadales;f__Saccharimonadales;g__Saccharimonadales	167	100	76	315	267	290	409	72	149	150	6	0	0	0	0	0	0	22	46	0	55	2124	0.00289183	1995	129	0.00520779	0.000367099	0.00387939	0.00235123	0.00470326	0.00438297	0.00807574	0.00808115	0.0123015	0.0040552	0.00311	0.00360473	0.00020247	0	0	0	0	0	0	0.000646659	0.00108734	0	0.00149064
d__Bacteria;p__Patescibacteria;c__Saccharimonadia;o__Saccharimonadales;f__WWH38;g__WWH38	70	92	192	94	120	24	16	13	23	23	0	0	0	0	0	0	0	0	0	0	0	667	0.000908121	667	0	0.00174115	0	0.00162609	0.00216313	0.0118819	0.00130794	0.00362954	0.000668784	0.000481232	0.000732188	0.000480067	0.000552725	0	0	0	0	0	0	0	0	0	0	0
d__Bacteria;p__Patescibacteria;c__WWE3;o__WWE3;f__WWE3;g__WWE3	8	0	3	61	10	46	19	6	10	9	0	0	0	0	0	0	0	0	0	0	0	172	0.000234178	172	0	0.000448992	0	0.000185839	0	0.000185655	0.000848767	0.000302462	0.00128184	0.000571463	0.000337933	0.000208725	0.000216284	0	0	0	0	0	0	0	0	0	0	0
d__Bacteria;p__Patescibacteria;c__uncultured;o__uncultured;f__uncultured;g__uncultured	74	203	93	11	81	12	13	12	20	34	34	0	13	0	0	0	0	0	15	0	0	615	0.000837323	553	62	0.00144356	0.000176435	0.00171901	0.00477299	0.00575531	0.000153056	0.00244994	0.000334392	0.000391001	0.000675866	0.000417449	0.000817072	0.00114733	0	0.000411171	0	0	0	0	0	0.000354568	0	0
d__Bacteria;p__Planctomycetota;__;__;__;__	0	0	0	0	0	19	20	15	53	47	0	35	0	0	13	192	0	0	18	0	5	417	0.000567746	154	263	0.000402005	0.000748426	0	0	0	0	0	0.000529454	0.00060154	0.000844832	0.00110624	0.00112948	0	0.00115806	0	0	0.000498313	0.00693917	0	0	0.000425482	0	0.000135512
d__Bacteria;p__Planctomycetota;c__BD7-11;o__BD7-11;f__BD7-11;g__BD7-11	0	0	0	0	0	0	0	0	0	3	0	0	0	0	0	0	0	0	0	0	0	3	4.0845e-06	3	0	7.83126e-06	0	0	0	0	0	0	0	0	0	0	7.20946e-05	0	0	0	0	0	0	0	0	0	0	0
d__Bacteria;p__Planctomycetota;c__ODP123;o__ODP123;f__ODP123;g__ODP123	0	0	0	0	0	8	16	6	0	5	0	0	0	0	0	6	11	0	56	15	32	155	0.000211033	35	120	9.13647e-05	0.000341487	0	0	0	0	0	0.000222928	0.000481232	0.000337933	0	0.000120158	0	0	0	0	0	0.000216849	0.000436837	0	0.00132372	0.000410644	0.000867279
d__Bacteria;p__Planctomycetota;c__OM190;o__OM190;f__OM190;g__OM190	39	0	3	229	0	0	0	0	2	27	4	0	0	0	0	0	0	0	0	0	0	304	0.000413896	300	4	0.000783126	1.13829e-05	0.000905965	0	0.000185655	0.00318635	0	0	0	0	4.17449e-05	0.000648851	0.00013498	0	0	0	0	0	0	0	0	0	0
d__Bacteria;p__Planctomycetota;c__Phycisphaerae;__;__;__	0	0	0	0	0	0	0	0	0	0	0	0	0	0	0	0	0	9	0	0	0	9	1.22535e-05	0	9	0	2.56115e-05	0	0	0	0	0	0	0	0	0	0	0	0	0	0	0	0	0	0.000264542	0	0	0
d__Bacteria;p__Planctomycetota;c__Phycisphaerae;o__CCM11a;f__CCM11a;g__CCM11a	0	0	0	60	0	0	0	0	0	0	0	0	0	0	0	0	0	0	0	0	0	60	8.169e-05	60	0	0.000156625	0	0	0	0	0.000834852	0	0	0	0	0	0	0	0	0	0	0	0	0	0	0	0	0
d__Bacteria;p__Planctomycetota;c__Phycisphaerae;o__DG-20;f__DG-20;g__DG-20	0	0	0	0	8	65	159	22	100	52	0	47	0	46	11	20	0	0	21	27	23	601	0.000818262	406	195	0.00105983	0.000554917	0	0	0	0	0.00024197	0.00181129	0.00478224	0.00123909	0.00208725	0.00124964	0	0.00155511	0	0.00147242	0.00042165	0.000722831	0	0	0.000496395	0.000739159	0.000623357
d__Bacteria;p__Planctomycetota;c__Phycisphaerae;o__MSBL9;__;__	0	0	0	0	0	0	4	0	0	0	0	0	0	0	0	0	0	0	0	0	0	4	5.446e-06	4	0	1.04417e-05	0	0	0	0	0	0	0	0.000120308	0	0	0	0	0	0	0	0	0	0	0	0	0	0
d__Bacteria;p__Planctomycetota;c__Phycisphaerae;o__MSBL9;f__4572-13;g__4572-13	0	0	0	0	0	0	0	0	0	0	0	0	0	0	0	0	0	33	0	0	0	33	4.49295e-05	0	33	0	9.3909e-05	0	0	0	0	0	0	0	0	0	0	0	0	0	0	0	0	0	0.000969989	0	0	0
d__Bacteria;p__Planctomycetota;c__Phycisphaerae;o__MSBL9;f__GWC2-45-44;g__GWC2-45-44	0	16	0	3	104	36	46	7	14	0	0	7	0	0	0	0	0	14	27	33	40	347	0.000472441	226	121	0.000589955	0.000344333	0	0.000376196	0	4.17426e-05	0.00314561	0.00100318	0.00138354	0.000394255	0.000292215	0	0	0.000231612	0	0	0	0	0	0.000411511	0.000638222	0.000903417	0.0010841
d__Bacteria;p__Planctomycetota;c__Phycisphaerae;o__MSBL9;f__KCLunmb-38-53;g__KCLunmb-38-53	0	3	0	2	18	46	0	6	17	0	0	2	0	0	0	0	14	122	16	24	23	293	0.00039892	92	201	0.000240159	0.000571991	0	7.05368e-05	0	2.78284e-05	0.000544432	0.00128184	0	0.000337933	0.000354832	0	0	6.61748e-05	0	0	0	0	0.000555975	0.00358602	0.000378206	0.00065703	0.000623357
d__Bacteria;p__Planctomycetota;c__Phycisphaerae;o__MSBL9;f__SG8-4;g__SG8-4	0	0	7	0	0	48	37	0	17	14	0	7	0	0	0	0	0	48	82	0	38	298	0.000405727	123	175	0.000321082	0.000498002	0	0	0.000433195	0	0	0.00133757	0.00111285	0	0.000354832	0.000336441	0	0.000231612	0	0	0	0	0	0.00141089	0.00193831	0	0.00102989
d__Bacteria;p__Planctomycetota;c__Phycisphaerae;o__MSBL9;f__SM23-30;g__SM23-30	0	0	0	0	0	0	0	0	0	0	0	0	0	0	0	0	0	0	16	0	0	16	2.1784e-05	0	16	0	4.55316e-05	0	0	0	0	0	0	0	0	0	0	0	0	0	0	0	0	0	0	0.000378206	0	0
d__Bacteria;p__Planctomycetota;c__Phycisphaerae;o__MSBL9;f__ST-NAGAB-D1;g__ST-NAGAB-D1	0	0	0	0	0	0	8	0	4	0	0	0	0	0	0	7	0	25	18	21	0	83	0.000113005	12	71	3.1325e-05	0.000202047	0	0	0	0	0	0	0.000240616	0	8.34899e-05	0	0	0	0	0	0	0.000252991	0	0.00073484	0.000425482	0.000574901	0
d__Bacteria;p__Planctomycetota;c__Phycisphaerae;o__Phycisphaerales;f__AKAU3564_sediment_group;g__AKAU3564_sediment_group	19	0	3	0	8	118	56	20	0	3	13	73	21	19	0	73	53	557	659	196	153	2044	0.00278291	227	1817	0.000592566	0.00517069	0.000441368	0	0.000185655	0	0.00024197	0.00328819	0.00168431	0.00112644	0	7.20946e-05	0.000438685	0.00241538	0.0006642	0.000608175	0	0.00263833	0.00210476	0.0163722	0.0155774	0.00536575	0.00414668
d__Bacteria;p__Planctomycetota;c__Phycisphaerae;o__Phycisphaerales;f__Phycisphaeraceae;g__AKYG587	0	0	0	28	0	0	0	0	0	0	0	0	0	0	0	0	0	0	0	0	0	28	3.8122e-05	28	0	7.30918e-05	0	0	0	0	0.000389598	0	0	0	0	0	0	0	0	0	0	0	0	0	0	0	0	0
d__Bacteria;p__Planctomycetota;c__Phycisphaerae;o__Phycisphaerales;f__Phycisphaeraceae;g__CL500-3	0	0	0	40	0	0	0	0	0	0	0	0	0	0	0	0	0	0	0	0	0	40	5.446e-05	40	0	0.000104417	0	0	0	0	0.000556568	0	0	0	0	0	0	0	0	0	0	0	0	0	0	0	0	0
d__Bacteria;p__Planctomycetota;c__Phycisphaerae;o__Phycisphaerales;f__Phycisphaeraceae;g__SM1A02	0	0	2	51	0	0	0	0	0	0	0	0	0	0	0	0	0	0	0	0	0	53	7.21595e-05	53	0	0.000138352	0	0	0	0.00012377	0.000709624	0	0	0	0	0	0	0	0	0	0	0	0	0	0	0	0	0
d__Bacteria;p__Planctomycetota;c__Phycisphaerae;o__Phycisphaerales;f__Phycisphaeraceae;g__uncultured	11	26	3	12	0	0	4	0	0	0	3	0	0	0	0	0	0	16	0	0	0	75	0.000102113	56	19	0.000146184	5.40688e-05	0.000255529	0.000611319	0.000185655	0.00016697	0	0	0.000120308	0	0	0	0.000101235	0	0	0	0	0	0	0.000470298	0	0	0
d__Bacteria;p__Planctomycetota;c__Phycisphaerae;o__Pla1_lineage;f__Pla1_lineage;g__Pla1_lineage	0	0	0	8	0	0	0	0	0	0	0	0	0	0	0	0	0	0	0	0	0	8	1.0892e-05	8	0	2.08834e-05	0	0	0	0	0.000111314	0	0	0	0	0	0	0	0	0	0	0	0	0	0	0	0	0
d__Bacteria;p__Planctomycetota;c__Phycisphaerae;o__S-70;f__S-70;g__S-70	0	0	0	61	0	0	0	0	2	0	0	0	0	0	0	0	0	0	0	0	0	63	8.57745e-05	63	0	0.000164457	0	0	0	0	0.000848767	0	0	0	0	4.17449e-05	0	0	0	0	0	0	0	0	0	0	0	0
d__Bacteria;p__Planctomycetota;c__Phycisphaerae;o__Tepidisphaerales;__;__	0	0	0	6	0	0	0	0	0	0	0	0	0	0	0	0	0	0	0	0	0	6	8.169e-06	6	0	1.56625e-05	0	0	0	0	8.34852e-05	0	0	0	0	0	0	0	0	0	0	0	0	0	0	0	0	0
d__Bacteria;p__Planctomycetota;c__Phycisphaerae;o__Tepidisphaerales;f__CPla-3_termite_group;g__CPla-3_termite_group	0	0	14	7	9	0	13	9	0	0	14	0	0	3	0	0	0	0	12	30	41	152	0.000206948	52	100	0.000135742	0.000284573	0	0	0.00086639	9.73994e-05	0.000272216	0	0.000391001	0.000506899	0	0	0.00047243	0	0	9.60277e-05	0	0	0	0	0.000283654	0.000821288	0.0011112
d__Bacteria;p__Planctomycetota;c__Phycisphaerae;o__Tepidisphaerales;f__Tepidisphaerales;g__Tepidisphaerales	0	0	0	2	0	0	0	0	0	0	0	0	0	0	0	0	0	0	0	0	0	2	2.723e-06	2	0	5.22084e-06	0	0	0	0	2.78284e-05	0	0	0	0	0	0	0	0	0	0	0	0	0	0	0	0	0
d__Bacteria;p__Planctomycetota;c__Phycisphaerae;o__Tepidisphaerales;f__WD2101_soil_group;g__WD2101_soil_group	6	24	7	147	6	20	53	26	46	36	0	0	18	27	0	73	36	312	407	85	216	1545	0.00210352	371	1174	0.000968466	0.00334088	0.000139379	0.000564294	0.000433195	0.00204539	0.000181477	0.00055732	0.00159408	0.00146438	0.000960134	0.000865135	0	0	0.000569314	0.000864249	0	0.00263833	0.00142965	0.00917081	0.00962061	0.00232698	0.00585413
d__Bacteria;p__Planctomycetota;c__Phycisphaerae;o__mle1-8;f__mle1-8;g__mle1-8	7	0	0	10	0	26	52	19	46	31	0	0	0	0	4	10	23	89	0	0	0	317	0.000431596	191	126	0.00049859	0.000358562	0.000162609	0	0	0.000139142	0	0.000724517	0.001564	0.00107012	0.000960134	0.000744977	0	0	0	0	0.000153327	0.000361415	0.000913387	0.00261603	0	0	0
d__Bacteria;p__Planctomycetota;c__Pla3_lineage;o__Pla3_lineage;f__Pla3_lineage;g__Pla3_lineage	6	0	0	7	0	0	0	0	0	0	0	0	0	0	0	0	0	0	0	0	0	13	1.76995e-05	13	0	3.39355e-05	0	0.000139379	0	0	9.73994e-05	0	0	0	0	0	0	0	0	0	0	0	0	0	0	0	0	0
d__Bacteria;p__Planctomycetota;c__Pla4_lineage;o__Pla4_lineage;f__Pla4_lineage;g__Pla4_lineage	0	13	12	9	0	52	16	3	15	8	9	0	0	0	0	9	14	0	78	0	5	243	0.000330845	128	115	0.000334134	0.000327259	0	0.000305659	0.00074262	0.000125228	0	0.00144903	0.000481232	0.000168966	0.000313087	0.000192252	0.000303705	0	0	0	0	0.000325274	0.000555975	0	0.00184375	0	0.000135512
d__Bacteria;p__Planctomycetota;c__Planctomycetes;o__Gemmatales;f__Gemmataceae;g__Fimbriiglobus	8	0	0	17	0	0	0	0	0	0	0	0	0	0	0	0	0	0	0	0	0	25	3.40375e-05	25	0	6.52605e-05	0	0.000185839	0	0	0.000236541	0	0	0	0	0	0	0	0	0	0	0	0	0	0	0	0	0
d__Bacteria;p__Planctomycetota;c__Planctomycetes;o__Gemmatales;f__Gemmataceae;g__Gemmata	0	0	0	28	0	0	0	0	0	0	0	0	0	0	0	0	0	0	0	0	0	28	3.8122e-05	28	0	7.30918e-05	0	0	0	0	0.000389598	0	0	0	0	0	0	0	0	0	0	0	0	0	0	0	0	0
d__Bacteria;p__Planctomycetota;c__Planctomycetes;o__Gemmatales;f__Gemmataceae;g__uncultured	8	19	16	235	18	8	4	3	3	7	6	0	39	0	0	0	0	0	0	0	0	366	0.000498309	321	45	0.000837945	0.000128058	0.000185839	0.000446733	0.00099016	0.00326984	0.000544432	0.000222928	0.000120308	0.000168966	6.26174e-05	0.000168221	0.00020247	0	0.00123351	0	0	0	0	0	0	0	0
d__Bacteria;p__Planctomycetota;c__Planctomycetes;o__Isosphaerales;f__Isosphaeraceae;g__Aquisphaera	0	0	0	10	0	0	0	0	0	0	0	0	0	0	0	0	0	0	0	0	0	10	1.3615e-05	10	0	2.61042e-05	0	0	0	0	0.000139142	0	0	0	0	0	0	0	0	0	0	0	0	0	0	0	0	0
d__Bacteria;p__Planctomycetota;c__Planctomycetes;o__Isosphaerales;f__Isosphaeraceae;g__uncultured	0	7	10	8	6	0	0	0	0	0	0	0	8	0	0	0	0	0	0	0	0	39	5.30985e-05	31	8	8.0923e-05	2.27658e-05	0	0.000164586	0.00061885	0.000111314	0.000181477	0	0	0	0	0	0	0	0.000253028	0	0	0	0	0	0	0	0
d__Bacteria;p__Planctomycetota;c__Planctomycetes;o__Pirellulales;f__Pirellulaceae;__	0	0	0	34	0	9	0	0	0	0	0	0	0	0	0	0	0	0	0	0	0	43	5.85445e-05	43	0	0.000112248	0	0	0	0	0.000473083	0	0.000250794	0	0	0	0	0	0	0	0	0	0	0	0	0	0	0
d__Bacteria;p__Planctomycetota;c__Planctomycetes;o__Pirellulales;f__Pirellulaceae;g__Blastopirellula	0	0	0	99	0	0	0	0	0	0	0	0	0	0	0	0	0	0	0	0	0	99	0.000134789	99	0	0.000258432	0	0	0	0	0.00137751	0	0	0	0	0	0	0	0	0	0	0	0	0	0	0	0	0
d__Bacteria;p__Planctomycetota;c__Planctomycetes;o__Pirellulales;f__Pirellulaceae;g__Pir1_lineage	0	0	0	0	10	0	0	0	0	0	0	0	0	0	0	0	0	0	0	0	0	10	1.3615e-05	10	0	2.61042e-05	0	0	0	0	0	0.000302462	0	0	0	0	0	0	0	0	0	0	0	0	0	0	0	0
d__Bacteria;p__Planctomycetota;c__Planctomycetes;o__Pirellulales;f__Pirellulaceae;g__Pir2_lineage	7	9	0	0	0	14	0	0	0	0	0	0	0	0	0	0	0	0	0	0	0	30	4.0845e-05	30	0	7.83126e-05	0	0.000162609	0.00021161	0	0	0	0.000390124	0	0	0	0	0	0	0	0	0	0	0	0	0	0	0
d__Bacteria;p__Planctomycetota;c__Planctomycetes;o__Pirellulales;f__Pirellulaceae;g__Pir4_lineage	413	270	86	802	336	69	7	17	33	130	213	0	259	18	0	0	4	0	10	0	50	2717	0.0036992	2163	554	0.00564634	0.00157653	0.00959394	0.00634831	0.00532211	0.0111592	0.0101627	0.00192276	0.000210539	0.000957477	0.000688791	0.0031241	0.00718769	0	0.0081918	0.000576166	0	0	0.00015885	0	0.000236379	0	0.00135512
d__Bacteria;p__Planctomycetota;c__Planctomycetes;o__Pirellulales;f__Pirellulaceae;g__Pirellula	49	69	0	244	3	0	0	0	0	37	8	0	5	0	0	0	0	0	0	0	0	415	0.000565023	402	13	0.00104939	3.69945e-05	0.00113826	0.00162235	0	0.00339507	9.07386e-05	0	0	0	0	0.000889167	0.00026996	0	0.000158143	0	0	0	0	0	0	0	0
d__Bacteria;p__Planctomycetota;c__Planctomycetes;o__Pirellulales;f__Pirellulaceae;g__Rhodopirellula	14	0	0	6	0	0	0	0	0	0	0	0	0	0	0	0	0	0	0	0	0	20	2.723e-05	20	0	5.22084e-05	0	0.000325218	0	0	8.34852e-05	0	0	0	0	0	0	0	0	0	0	0	0	0	0	0	0	0
d__Bacteria;p__Planctomycetota;c__Planctomycetes;o__Pirellulales;f__Pirellulaceae;g__uncultured	159	118	38	682	93	96	143	14	39	91	96	0	17	0	0	18	19	82	86	50	341	2182	0.00297079	1473	709	0.00384515	0.00201762	0.00369355	0.00277445	0.00235163	0.00948949	0.0028129	0.00267514	0.00430101	0.00078851	0.000814026	0.00218687	0.00323952	0	0.000537685	0	0	0.000650548	0.000754537	0.00241028	0.00203286	0.00136881	0.00924194
d__Bacteria;p__Planctomycetota;c__Planctomycetes;o__Planctomycetales;__;__	0	0	0	46	0	0	0	0	0	0	0	0	0	0	0	0	0	0	0	0	0	46	6.2629e-05	46	0	0.000120079	0	0	0	0	0.000640053	0	0	0	0	0	0	0	0	0	0	0	0	0	0	0	0	0
d__Bacteria;p__Planctomycetota;c__Planctomycetes;o__Planctomycetales;f__Gimesiaceae;g__uncultured	0	0	0	11	0	0	0	0	0	0	0	0	0	3	0	0	0	0	0	0	0	14	1.9061e-05	11	3	2.87146e-05	8.53718e-06	0	0	0	0.000153056	0	0	0	0	0	0	0	0	0	9.60277e-05	0	0	0	0	0	0	0
d__Bacteria;p__Planctomycetota;c__Planctomycetes;o__Planctomycetales;f__Rubinisphaeraceae;g__Planctomicrobium	0	7	0	7	0	0	0	0	0	0	0	0	0	0	0	0	17	0	23	0	0	54	7.3521e-05	14	40	3.65459e-05	0.000113829	0	0.000164586	0	9.73994e-05	0	0	0	0	0	0	0	0	0	0	0	0	0.000675112	0	0.000543671	0	0
d__Bacteria;p__Planctomycetota;c__Planctomycetes;o__Planctomycetales;f__Rubinisphaeraceae;g__SH-PL14	23	0	0	113	0	0	0	0	0	6	12	0	0	0	0	0	0	0	0	0	0	154	0.000209671	142	12	0.00037068	3.41487e-05	0.000534287	0	0	0.00157231	0	0	0	0	0	0.000144189	0.00040494	0	0	0	0	0	0	0	0	0	0
d__Bacteria;p__Planctomycetota;c__Planctomycetes;o__Planctomycetales;f__Rubinisphaeraceae;g__uncultured	0	0	0	10	8	0	0	0	0	6	12	0	22	0	0	0	0	0	0	0	0	58	7.8967e-05	24	34	6.26501e-05	9.67547e-05	0	0	0	0.000139142	0.00024197	0	0	0	0	0.000144189	0.00040494	0	0.000695828	0	0	0	0	0	0	0	0
d__Bacteria;p__Planctomycetota;c__Planctomycetes;o__Planctomycetales;f__Schlesneriaceae;g__Schlesneria	0	0	0	0	0	0	0	0	0	0	0	0	17	0	0	0	0	0	0	0	0	17	2.31455e-05	0	17	0	4.83774e-05	0	0	0	0	0	0	0	0	0	0	0	0	0.000537685	0	0	0	0	0	0	0	0
d__Bacteria;p__Planctomycetota;c__Planctomycetes;o__Planctomycetales;f__uncultured;g__uncultured	5	5	0	76	6	5	0	0	2	0	0	4	12	0	0	0	0	0	0	0	0	115	0.000156573	99	16	0.000258432	4.55316e-05	0.000116149	0.000117561	0	0.00105748	0.000181477	0.00013933	0	0	4.17449e-05	0	0	0.00013235	0.000379543	0	0	0	0	0	0	0	0
d__Bacteria;p__Planctomycetota;c__Planctomycetes;o__uncultured;f__uncultured;g__uncultured	0	0	0	30	0	0	0	0	0	0	0	0	0	0	0	0	0	0	0	0	0	30	4.0845e-05	30	0	7.83126e-05	0	0	0	0	0.000417426	0	0	0	0	0	0	0	0	0	0	0	0	0	0	0	0	0
d__Bacteria;p__Planctomycetota;c__vadinHA49;o__vadinHA49;f__vadinHA49;g__vadinHA49	3	0	0	7	0	30	11	0	9	26	0	18	0	0	0	34	13	16	174	17	0	358	0.000487417	86	272	0.000224496	0.000774038	6.96896e-05	0	0	9.73994e-05	0	0.000835981	0.000330847	0	0.000187852	0.00062482	0	0.000595573	0	0	0	0.00122881	0.000516262	0.000470298	0.00411299	0.000465396	0
d__Bacteria;p__Proteobacteria;__;__;__;__	0	0	16	0	0	0	0	0	0	2	0	0	0	0	0	0	0	0	0	0	0	18	2.4507e-05	18	0	4.69876e-05	0	0	0	0.00099016	0	0	0	0	0	0	4.80631e-05	0	0	0	0	0	0	0	0	0	0	0
d__Bacteria;p__Proteobacteria;c__Alphaproteobacteria;__;__;__	0	23	0	92	12	0	0	4	0	0	0	0	0	0	0	0	0	0	0	0	0	131	0.000178357	131	0	0.000341965	0	0	0.000540782	0	0.00128011	0.000362954	0	0	0.000225289	0	0	0	0	0	0	0	0	0	0	0	0	0
d__Bacteria;p__Proteobacteria;c__Alphaproteobacteria;o__Acetobacterales;f__Acetobacteraceae;__	0	9	0	0	0	0	0	0	0	0	0	0	0	0	0	0	0	0	0	0	0	9	1.22535e-05	9	0	2.34938e-05	0	0	0.00021161	0	0	0	0	0	0	0	0	0	0	0	0	0	0	0	0	0	0	0
d__Bacteria;p__Proteobacteria;c__Alphaproteobacteria;o__Acetobacterales;f__Acetobacteraceae;g__Roseomonas	0	0	0	0	0	3	0	0	0	0	0	0	0	0	0	0	0	0	0	0	0	3	4.0845e-06	3	0	7.83126e-06	0	0	0	0	0	0	8.35981e-05	0	0	0	0	0	0	0	0	0	0	0	0	0	0	0
d__Bacteria;p__Proteobacteria;c__Alphaproteobacteria;o__Azospirillales;f__Azospirillaceae;g__Skermanella	0	0	0	24	0	0	0	0	0	18	0	0	0	0	0	0	0	0	0	0	0	42	5.7183e-05	42	0	0.000109638	0	0	0	0	0.000333941	0	0	0	0	0	0.000432568	0	0	0	0	0	0	0	0	0	0	0
d__Bacteria;p__Proteobacteria;c__Alphaproteobacteria;o__Caulobacterales;f__Caulobacteraceae;__	145	51	8	54	13	10	0	0	0	0	0	0	0	0	0	0	0	0	0	0	0	281	0.000382582	281	0	0.000733528	0	0.00336833	0.00119913	0.00049508	0.000751367	0.000393201	0.00027866	0	0	0	0	0	0	0	0	0	0	0	0	0	0	0
d__Bacteria;p__Proteobacteria;c__Alphaproteobacteria;o__Caulobacterales;f__Caulobacteraceae;g__Asticcacaulis	0	0	0	0	31	0	0	0	0	0	0	0	0	0	0	0	0	0	0	0	0	31	4.22065e-05	31	0	8.0923e-05	0	0	0	0	0	0.000937632	0	0	0	0	0	0	0	0	0	0	0	0	0	0	0	0
d__Bacteria;p__Proteobacteria;c__Alphaproteobacteria;o__Caulobacterales;f__Caulobacteraceae;g__Brevundimonas	265	43	13	203	91	0	8	0	15	11	0	594	0	95	139	32	18	0	0	0	0	1527	0.00207901	649	878	0.00169416	0.00249855	0.00615592	0.00101103	0.000804505	0.00282458	0.0027524	0	0.000240616	0	0.000313087	0.000264347	0	0.0196539	0	0.00304088	0.00532812	0.00115653	0.000714825	0	0	0	0
d__Bacteria;p__Proteobacteria;c__Alphaproteobacteria;o__Caulobacterales;f__Caulobacteraceae;g__Caulobacter	9	0	0	9	22	0	7	0	0	0	36	55	0	0	0	0	0	0	0	0	0	138	0.000187887	47	91	0.00012269	0.000258961	0.000209069	0	0	0.000125228	0.000665416	0	0.000210539	0	0	0	0.00121482	0.00181981	0	0	0	0	0	0	0	0	0
d__Bacteria;p__Proteobacteria;c__Alphaproteobacteria;o__Caulobacterales;f__Caulobacteraceae;g__Phenylobacterium	36	0	0	154	33	0	0	0	0	0	71	199	64	54	147	0	0	0	0	0	0	758	0.00103202	223	535	0.000582124	0.00152246	0.000836276	0	0	0.00214279	0.000998125	0	0	0	0	0	0.0023959	0.00658439	0.00202423	0.0017285	0.00563477	0	0	0	0	0	0
d__Bacteria;p__Proteobacteria;c__Alphaproteobacteria;o__Caulobacterales;f__Caulobacteraceae;g__uncultured	0	0	0	0	31	10	0	0	0	0	0	48	54	38	24	0	0	0	0	0	0	205	0.000279108	41	164	0.000107027	0.000466699	0	0	0	0	0.000937632	0.00027866	0	0	0	0	0	0.00158819	0.00170794	0.00121635	0.000919963	0	0	0	0	0	0
d__Bacteria;p__Proteobacteria;c__Alphaproteobacteria;o__Caulobacterales;f__Hyphomonadaceae;g__Hirschia	41	11	0	191	0	0	0	0	0	69	0	0	0	0	0	0	0	0	0	0	0	312	0.000424788	312	0	0.000814451	0	0.000952425	0.000258635	0	0.00265761	0	0	0	0	0	0.00165818	0	0	0	0	0	0	0	0	0	0	0
d__Bacteria;p__Proteobacteria;c__Alphaproteobacteria;o__Caulobacterales;f__Hyphomonadaceae;g__SWB02	14	0	0	180	0	0	0	0	0	23	0	0	0	0	0	0	0	0	0	0	0	217	0.000295446	217	0	0.000566461	0	0.000325218	0	0	0.00250456	0	0	0	0	0	0.000552725	0	0	0	0	0	0	0	0	0	0	0
d__Bacteria;p__Proteobacteria;c__Alphaproteobacteria;o__Caulobacterales;f__Parvularculaceae;g__Amphiplicatus	0	0	0	15	0	0	0	0	0	0	0	0	0	0	0	0	0	0	0	0	0	15	2.04225e-05	15	0	3.91563e-05	0	0	0	0	0.000208713	0	0	0	0	0	0	0	0	0	0	0	0	0	0	0	0	0
d__Bacteria;p__Proteobacteria;c__Alphaproteobacteria;o__Defluviicoccales;f__Defluviicoccaceae;g__Defluviicoccus	0	0	0	11	0	0	0	0	0	0	0	0	0	0	0	0	0	0	0	0	0	11	1.49765e-05	11	0	2.87146e-05	0	0	0	0	0.000153056	0	0	0	0	0	0	0	0	0	0	0	0	0	0	0	0	0
d__Bacteria;p__Proteobacteria;c__Alphaproteobacteria;o__Defluviicoccales;f__uncultured;g__uncultured	0	0	0	32	0	0	0	0	0	0	0	0	0	0	0	0	0	0	0	0	0	32	4.3568e-05	32	0	8.35335e-05	0	0	0	0	0.000445255	0	0	0	0	0	0	0	0	0	0	0	0	0	0	0	0	0
d__Bacteria;p__Proteobacteria;c__Alphaproteobacteria;o__Dongiales;f__Dongiaceae;g__Dongia	13	0	0	59	0	3	0	0	0	25	0	0	0	0	0	0	0	0	0	0	0	100	0.00013615	100	0	0.000261042	0	0.000301988	0	0	0.000820938	0	8.35981e-05	0	0	0	0.000600788	0	0	0	0	0	0	0	0	0	0	0
d__Bacteria;p__Proteobacteria;c__Alphaproteobacteria;o__Elsterales;f__uncultured;g__uncultured	45	57	0	29	0	0	0	0	7	5	0	0	0	0	0	0	0	0	0	9	13	165	0.000224648	143	22	0.00037329	6.2606e-05	0.00104534	0.0013402	0	0.000403512	0	0	0	0	0.000146107	0.000120158	0	0	0	0	0	0	0	0	0	0.000246386	0.000352332
d__Bacteria;p__Proteobacteria;c__Alphaproteobacteria;o__Ferrovibrionales;f__Ferrovibrionales;g__Taonella	2	0	0	0	0	0	0	0	0	0	0	0	0	0	0	0	0	0	0	0	0	2	2.723e-06	2	0	5.22084e-06	0	4.64598e-05	0	0	0	0	0	0	0	0	0	0	0	0	0	0	0	0	0	0	0	0
d__Bacteria;p__Proteobacteria;c__Alphaproteobacteria;o__Holosporales;f__Holosporaceae;g__uncultured	0	3	0	16	0	0	0	0	0	0	2	0	0	0	0	0	0	0	0	0	0	21	2.85915e-05	19	2	4.9598e-05	5.69145e-06	0	7.05368e-05	0	0.000222627	0	0	0	0	0	0	6.749e-05	0	0	0	0	0	0	0	0	0	0
d__Bacteria;p__Proteobacteria;c__Alphaproteobacteria;o__Kiloniellales;f__Kiloniellaceae;g__Tagaea	0	0	0	20	0	0	0	0	0	7	0	0	0	0	0	0	0	0	0	0	0	27	3.67605e-05	27	0	7.04814e-05	0	0	0	0	0.000278284	0	0	0	0	0	0.000168221	0	0	0	0	0	0	0	0	0	0	0
d__Bacteria;p__Proteobacteria;c__Alphaproteobacteria;o__Micavibrionales;f__uncultured;g__uncultured	0	4	0	0	0	0	0	0	0	0	0	0	0	0	0	0	0	0	0	0	0	4	5.446e-06	4	0	1.04417e-05	0	0	9.4049e-05	0	0	0	0	0	0	0	0	0	0	0	0	0	0	0	0	0	0	0
d__Bacteria;p__Proteobacteria;c__Alphaproteobacteria;o__Micropepsales;f__Micropepsaceae;g__Rhizomicrobium	0	0	0	0	26	12	0	0	13	0	0	0	0	0	0	0	0	0	0	0	0	51	6.94365e-05	51	0	0.000133131	0	0	0	0	0	0.000786401	0.000334392	0	0	0.000271342	0	0	0	0	0	0	0	0	0	0	0	0
d__Bacteria;p__Proteobacteria;c__Alphaproteobacteria;o__Micropepsales;f__Micropepsaceae;g__uncultured	0	0	0	22	0	0	0	0	0	0	0	0	14	0	0	0	0	0	0	0	0	36	4.9014e-05	22	14	5.74293e-05	3.98402e-05	0	0	0	0.000306113	0	0	0	0	0	0	0	0	0.0004428	0	0	0	0	0	0	0	0
d__Bacteria;p__Proteobacteria;c__Alphaproteobacteria;o__Paracaedibacterales;f__Paracaedibacteraceae;g__Candidatus_Captivus	0	0	5	0	0	0	0	0	0	0	0	0	0	0	0	0	0	0	0	0	0	5	6.8075e-06	5	0	1.30521e-05	0	0	0	0.000309425	0	0	0	0	0	0	0	0	0	0	0	0	0	0	0	0	0	0
d__Bacteria;p__Proteobacteria;c__Alphaproteobacteria;o__Paracaedibacterales;f__Paracaedibacteraceae;g__Candidatus_Paracaedibacter	0	0	0	3	0	0	0	0	0	0	0	0	0	0	0	0	0	0	0	0	0	3	4.0845e-06	3	0	7.83126e-06	0	0	0	0	4.17426e-05	0	0	0	0	0	0	0	0	0	0	0	0	0	0	0	0	0
d__Bacteria;p__Proteobacteria;c__Alphaproteobacteria;o__Puniceispirillales;f__EF100-94H03;g__EF100-94H03	0	0	0	10	0	0	0	0	0	0	0	0	0	0	0	0	0	0	0	0	0	10	1.3615e-05	10	0	2.61042e-05	0	0	0	0	0.000139142	0	0	0	0	0	0	0	0	0	0	0	0	0	0	0	0	0
d__Bacteria;p__Proteobacteria;c__Alphaproteobacteria;o__Reyranellales;f__Reyranellaceae;g__Reyranella	31	0	0	75	0	0	0	0	0	18	0	0	0	0	0	0	0	0	0	0	10	134	0.000182441	124	10	0.000323692	2.84573e-05	0.000720126	0	0	0.00104357	0	0	0	0	0	0.000432568	0	0	0	0	0	0	0	0	0	0	0.000271025
d__Bacteria;p__Proteobacteria;c__Alphaproteobacteria;o__Rhizobiales;__;__	224	140	101	86	87	63	40	48	55	36	245	138	131	0	0	0	0	0	0	0	0	1394	0.00189793	880	514	0.00229717	0.0014627	0.00520349	0.00329172	0.00625039	0.00119662	0.00263142	0.00175556	0.00120308	0.00270346	0.00114799	0.000865135	0.00826753	0.00456606	0.00414334	0	0	0	0	0	0	0	0
d__Bacteria;p__Proteobacteria;c__Alphaproteobacteria;o__Rhizobiales;f__A0839;g__A0839	16	0	0	154	0	0	0	0	0	21	0	0	0	0	0	0	0	0	0	0	0	191	0.000260047	191	0	0.00049859	0	0.000371678	0	0	0.00214279	0	0	0	0	0	0.000504662	0	0	0	0	0	0	0	0	0	0	0
d__Bacteria;p__Proteobacteria;c__Alphaproteobacteria;o__Rhizobiales;f__Amb-16S-1323;g__Amb-16S-1323	0	0	0	124	0	0	0	0	0	0	0	0	0	0	0	0	0	52	0	1372	2770	4318	0.00587896	124	4194	0.000323692	0.011935	0	0	0	0.00172536	0	0	0	0	0	0	0	0	0	0	0	0	0	0.00152847	0	0.0375602	0.0750739
d__Bacteria;p__Proteobacteria;c__Alphaproteobacteria;o__Rhizobiales;f__Beijerinckiaceae;__	0	0	0	0	0	0	0	0	0	0	0	47	35	0	0	0	0	0	0	0	0	82	0.000111643	0	82	0	0.00023335	0	0	0	0	0	0	0	0	0	0	0	0.00155511	0.001107	0	0	0	0	0	0	0	0
d__Bacteria;p__Proteobacteria;c__Alphaproteobacteria;o__Rhizobiales;f__Beijerinckiaceae;g__Bosea	0	0	0	5	0	0	0	0	0	0	0	40	0	0	0	0	0	0	0	0	0	45	6.12675e-05	5	40	1.30521e-05	0.000113829	0	0	0	6.9571e-05	0	0	0	0	0	0	0	0.0013235	0	0	0	0	0	0	0	0	0
d__Bacteria;p__Proteobacteria;c__Alphaproteobacteria;o__Rhizobiales;f__Beijerinckiaceae;g__Methylobacterium-Methylorubrum	19	0	0	0	0	0	0	0	0	0	0	0	0	0	0	0	56	0	0	0	0	75	0.000102113	19	56	4.9598e-05	0.000159361	0.000441368	0	0	0	0	0	0	0	0	0	0	0	0	0	0	0	0.0022239	0	0	0	0
d__Bacteria;p__Proteobacteria;c__Alphaproteobacteria;o__Rhizobiales;f__Beijerinckiaceae;g__Microvirga	0	0	0	11	0	0	0	0	0	0	0	0	0	0	0	0	0	0	0	0	0	11	1.49765e-05	11	0	2.87146e-05	0	0	0	0	0.000153056	0	0	0	0	0	0	0	0	0	0	0	0	0	0	0	0	0
d__Bacteria;p__Proteobacteria;c__Alphaproteobacteria;o__Rhizobiales;f__Devosiaceae;__	13	0	0	41	0	0	0	0	0	0	0	0	0	0	0	0	0	0	0	0	0	54	7.3521e-05	54	0	0.000140963	0	0.000301988	0	0	0.000570482	0	0	0	0	0	0	0	0	0	0	0	0	0	0	0	0	0
d__Bacteria;p__Proteobacteria;c__Alphaproteobacteria;o__Rhizobiales;f__Devosiaceae;g__Devosia	137	11	11	209	120	21	0	10	0	8	68	310	345	68	69	0	0	0	0	0	0	1387	0.0018884	527	860	0.00137569	0.00244733	0.00318249	0.000258635	0.000680735	0.00290807	0.00362954	0.000585186	0	0.000563222	0	0.000192252	0.00229466	0.0102571	0.0109119	0.00217663	0.00264489	0	0	0	0	0	0
d__Bacteria;p__Proteobacteria;c__Alphaproteobacteria;o__Rhizobiales;f__Devosiaceae;g__uncultured	40	17	0	0	0	0	0	0	0	0	0	0	0	0	0	0	0	0	0	0	0	57	7.76055e-05	57	0	0.000148794	0	0.000929195	0.000399708	0	0	0	0	0	0	0	0	0	0	0	0	0	0	0	0	0	0	0
d__Bacteria;p__Proteobacteria;c__Alphaproteobacteria;o__Rhizobiales;f__Hyphomicrobiaceae;g__Hyphomicrobium	0	20	0	117	0	56	31	0	43	123	0	95	0	92	0	56	219	56	485	376	484	2253	0.00306746	390	1863	0.00101806	0.00530159	0	0.000470245	0	0.00162796	0	0.0015605	0.000932387	0	0.000897516	0.00295588	0	0.0031433	0	0.00294485	0	0.00202393	0.00869703	0.00164604	0.0114644	0.0102935	0.0131176
d__Bacteria;p__Proteobacteria;c__Alphaproteobacteria;o__Rhizobiales;f__Hyphomicrobiaceae;g__Pedomicrobium	58	24	0	557	17	0	17	0	13	172	0	57	0	56	46	205	309	134	701	1162	1354	4882	0.00664684	858	4024	0.00223974	0.0114512	0.00134733	0.000564294	0	0.00775021	0.000514185	0	0.000511309	0	0.000271342	0.00413342	0	0.00188598	0	0.00179252	0.00176326	0.00740901	0.0122712	0.00393874	0.0165701	0.0318112	0.0366968
d__Bacteria;p__Proteobacteria;c__Alphaproteobacteria;o__Rhizobiales;f__Hyphomicrobiaceae;g__uncultured	0	0	0	11	0	0	0	0	0	0	0	0	0	0	0	0	0	0	26	0	40	77	0.000104836	11	66	2.87146e-05	0.000187818	0	0	0	0.000153056	0	0	0	0	0	0	0	0	0	0	0	0	0	0	0.000614585	0	0.0010841
d__Bacteria;p__Proteobacteria;c__Alphaproteobacteria;o__Rhizobiales;f__KF-JG30-B3;g__KF-JG30-B3	0	36	9	72	0	0	0	0	0	16	12	0	46	0	0	0	0	0	0	0	0	191	0.000260047	133	58	0.000347186	0.000165052	0	0.000846441	0.000556965	0.00100182	0	0	0	0	0	0.000384504	0.00040494	0	0.00145491	0	0	0	0	0	0	0	0
d__Bacteria;p__Proteobacteria;c__Alphaproteobacteria;o__Rhizobiales;f__Labraceae;g__Labrys	0	0	0	18	0	0	0	0	0	0	0	0	0	0	0	0	0	0	0	0	0	18	2.4507e-05	18	0	4.69876e-05	0	0	0	0	0.000250456	0	0	0	0	0	0	0	0	0	0	0	0	0	0	0	0	0
d__Bacteria;p__Proteobacteria;c__Alphaproteobacteria;o__Rhizobiales;f__Methyloligellaceae;__	0	0	0	0	0	0	0	0	0	14	0	27	0	0	0	69	130	95	680	445	2021	3481	0.00473938	14	3467	3.65459e-05	0.00986614	0	0	0	0	0	0	0	0	0	0.000336441	0	0.000893359	0	0	0	0.00249377	0.00516262	0.00279239	0.0160738	0.0121824	0.0547741
d__Bacteria;p__Proteobacteria;c__Alphaproteobacteria;o__Rhizobiales;f__Methyloligellaceae;g__Methyloceanibacter	0	0	0	0	0	0	0	0	0	0	0	0	0	0	0	0	0	0	0	0	437	437	0.000594976	0	437	0	0.00124358	0	0	0	0	0	0	0	0	0	0	0	0	0	0	0	0	0	0	0	0	0.0118438
d__Bacteria;p__Proteobacteria;c__Alphaproteobacteria;o__Rhizobiales;f__Methyloligellaceae;g__Methyloligellaceae	0	0	0	0	0	0	0	0	0	9	0	0	0	0	0	0	114	0	87	0	0	210	0.000285915	9	201	2.34938e-05	0.000571991	0	0	0	0	0	0	0	0	0	0.000216284	0	0	0	0	0	0	0.00452722	0	0.00205649	0	0
d__Bacteria;p__Proteobacteria;c__Alphaproteobacteria;o__Rhizobiales;f__Methyloligellaceae;g__uncultured	0	0	0	84	0	41	63	0	46	62	0	54	0	109	98	0	342	205	736	554	1117	3511	0.00478023	296	3215	0.000772685	0.00914901	0	0	0	0.00116879	0	0.00114251	0.00189485	0	0.000960134	0.00148995	0	0.00178672	0	0.003489	0.00375652	0	0.0135817	0.00602569	0.0173975	0.0151664	0.0302735
d__Bacteria;p__Proteobacteria;c__Alphaproteobacteria;o__Rhizobiales;f__Rhizobiaceae;__	0	0	0	112	0	9	0	0	0	0	0	0	11	0	0	0	0	0	0	0	39	171	0.000232817	121	50	0.000315861	0.000142286	0	0	0	0.00155839	0	0.000250794	0	0	0	0	0	0	0.000347914	0	0	0	0	0	0	0	0.001057
d__Bacteria;p__Proteobacteria;c__Alphaproteobacteria;o__Rhizobiales;f__Rhizobiaceae;g__Aliihoeflea	0	9	0	0	0	0	0	0	0	0	0	0	0	0	0	0	0	0	0	0	0	9	1.22535e-05	9	0	2.34938e-05	0	0	0.00021161	0	0	0	0	0	0	0	0	0	0	0	0	0	0	0	0	0	0	0
d__Bacteria;p__Proteobacteria;c__Alphaproteobacteria;o__Rhizobiales;f__Rhizobiaceae;g__Allorhizobium-Neorhizobium-Pararhizobium-Rhizobium	50	7	8	62	194	0	17	0	0	29	0	206	0	154	0	0	157	23	0	0	0	907	0.00123488	367	540	0.000958024	0.00153669	0.00116149	0.000164586	0.00049508	0.000862681	0.00586776	0	0.000511309	0	0	0.000696914	0	0.006816	0	0.00492942	0	0	0.00623486	0.000676053	0	0	0
d__Bacteria;p__Proteobacteria;c__Alphaproteobacteria;o__Rhizobiales;f__Rhizobiaceae;g__Aminobacter	0	0	0	22	0	0	0	0	0	0	0	0	0	0	0	0	0	0	0	0	0	22	2.9953e-05	22	0	5.74293e-05	0	0	0	0	0.000306113	0	0	0	0	0	0	0	0	0	0	0	0	0	0	0	0	0
d__Bacteria;p__Proteobacteria;c__Alphaproteobacteria;o__Rhizobiales;f__Rhizobiaceae;g__Aureimonas	8	0	0	0	0	0	0	0	0	0	0	0	0	19	0	0	97	0	0	0	0	124	0.000168826	8	116	2.08834e-05	0.000330104	0.000185839	0	0	0	0	0	0	0	0	0	0	0	0	0.000608175	0	0	0.00385211	0	0	0	0
d__Bacteria;p__Proteobacteria;c__Alphaproteobacteria;o__Rhizobiales;f__Rhizobiaceae;g__Mesorhizobium	16	0	0	46	0	0	0	0	0	14	0	0	0	0	0	0	0	0	0	22	19	117	0.000159296	76	41	0.000198392	0.000116675	0.000371678	0	0	0.000640053	0	0	0	0	0	0.000336441	0	0	0	0	0	0	0	0	0	0.000602278	0.000514947
d__Bacteria;p__Proteobacteria;c__Alphaproteobacteria;o__Rhizobiales;f__Rhizobiaceae;g__Phyllobacterium	0	12	0	41	0	0	0	0	0	19	0	0	0	0	0	0	0	0	0	0	0	72	9.8028e-05	72	0	0.00018795	0	0	0.000282147	0	0.000570482	0	0	0	0	0	0.000456599	0	0	0	0	0	0	0	0	0	0	0
d__Bacteria;p__Proteobacteria;c__Alphaproteobacteria;o__Rhizobiales;f__Rhizobiales_Incertae_Sedis;g__Bauldia	90	139	40	311	47	0	0	0	0	30	138	0	187	0	0	0	0	0	0	0	57	1039	0.0014146	657	382	0.00171505	0.00108707	0.00209069	0.0032682	0.0024754	0.00432732	0.00142157	0	0	0	0	0.000720946	0.00465681	0	0.00591454	0	0	0	0	0	0	0	0.00154484
d__Bacteria;p__Proteobacteria;c__Alphaproteobacteria;o__Rhizobiales;f__Rhizobiales_Incertae_Sedis;g__Nordella	0	0	0	47	0	0	0	0	0	0	0	0	0	0	0	0	0	0	0	0	0	47	6.39905e-05	47	0	0.00012269	0	0	0	0	0.000653968	0	0	0	0	0	0	0	0	0	0	0	0	0	0	0	0	0
d__Bacteria;p__Proteobacteria;c__Alphaproteobacteria;o__Rhizobiales;f__Rhizobiales_Incertae_Sedis;g__uncultured	175	45	0	677	25	0	0	0	0	89	18	0	45	0	0	0	0	0	0	0	0	1074	0.00146225	1011	63	0.00263914	0.000179281	0.00406523	0.00105805	0	0.00941992	0.000756155	0	0	0	0	0.00213881	0.00060741	0	0.00142328	0	0	0	0	0	0	0	0
d__Bacteria;p__Proteobacteria;c__Alphaproteobacteria;o__Rhizobiales;f__Rhodomicrobiaceae;g__Rhodomicrobium	18	0	0	74	0	17	13	0	16	29	0	0	0	0	27	65	50	29	109	208	356	1011	0.00137648	167	844	0.00043594	0.00240179	0.000418138	0	0	0.00102965	0	0.000473722	0.000391001	0	0.00033396	0.000696914	0	0	0	0	0.00103496	0.0023492	0.00198562	0.000852415	0.00257653	0.00569426	0.00964848
d__Bacteria;p__Proteobacteria;c__Alphaproteobacteria;o__Rhizobiales;f__Xanthobacteraceae;__	177	187	13	110	19	7	44	0	31	0	209	0	149	0	45	0	93	0	88	266	211	1649	0.00224511	588	1061	0.00153493	0.00301932	0.00411169	0.00439679	0.000804505	0.00153056	0.000574678	0.000195062	0.00132339	0	0.000647047	0	0.00705271	0	0.00471265	0	0.00172493	0	0.00369326	0	0.00208013	0.00728208	0.00571862
d__Bacteria;p__Proteobacteria;c__Alphaproteobacteria;o__Rhizobiales;f__Xanthobacteraceae;g__Bradyrhizobium	0	0	0	242	0	0	0	0	0	0	0	0	0	0	0	0	0	0	0	247	0	489	0.000665774	242	247	0.000631722	0.000702895	0	0	0	0.00336724	0	0	0	0	0	0	0	0	0	0	0	0	0	0	0	0.00676194	0
d__Bacteria;p__Proteobacteria;c__Alphaproteobacteria;o__Rhizobiales;f__Xanthobacteraceae;g__Pseudolabrys	243	164	30	102	217	97	0	39	0	93	72	195	798	0	0	0	0	0	0	0	0	2050	0.00279108	985	1065	0.00257126	0.0030307	0.00564486	0.00385601	0.00185655	0.00141925	0.00656343	0.002703	0	0.00219656	0	0.00223493	0.00242964	0.00645204	0.0252396	0	0	0	0	0	0	0	0
d__Bacteria;p__Proteobacteria;c__Alphaproteobacteria;o__Rhizobiales;f__Xanthobacteraceae;g__Pseudorhodoplanes	0	0	0	0	0	0	0	0	0	0	0	0	0	110	97	39	0	0	0	340	444	1030	0.00140235	0	1030	0	0.0029311	0	0	0	0	0	0	0	0	0	0	0	0	0	0.00352101	0.00371818	0.00140952	0	0	0	0.00930793	0.0120335
d__Bacteria;p__Proteobacteria;c__Alphaproteobacteria;o__Rhizobiales;f__Xanthobacteraceae;g__Rhodoplanes	0	23	0	78	32	0	0	0	0	0	0	0	63	0	0	0	0	0	0	0	24	220	0.00029953	133	87	0.000347186	0.000247578	0	0.000540782	0	0.00108531	0.000967879	0	0	0	0	0	0	0	0.0019926	0	0	0	0	0	0	0	0.000650459
d__Bacteria;p__Proteobacteria;c__Alphaproteobacteria;o__Rhizobiales;f__Xanthobacteraceae;g__uncultured	128	28	0	327	0	0	0	0	0	55	0	0	95	0	0	0	0	0	0	0	89	722	0.000983003	538	184	0.00140441	0.000523614	0.00297343	0.000658343	0	0.00454995	0	0	0	0	0	0.00132173	0	0	0.00300471	0	0	0	0	0	0	0	0.00241212
d__Bacteria;p__Proteobacteria;c__Alphaproteobacteria;o__Rhizobiales;f__uncultured;g__uncultured	33	0	0	198	0	0	0	0	0	46	0	0	0	0	0	0	0	0	0	0	0	277	0.000377136	277	0	0.000723087	0	0.000766586	0	0	0.00275501	0	0	0	0	0	0.00110545	0	0	0	0	0	0	0	0	0	0	0
d__Bacteria;p__Proteobacteria;c__Alphaproteobacteria;o__Rhodobacterales;f__Rhodobacteraceae;__	0	0	0	56	18	0	0	0	0	0	0	47	9	0	0	0	0	0	0	0	0	130	0.000176995	74	56	0.000193171	0.000159361	0	0	0	0.000779195	0.000544432	0	0	0	0	0	0	0.00155511	0.000284657	0	0	0	0	0	0	0	0
d__Bacteria;p__Proteobacteria;c__Alphaproteobacteria;o__Rhodobacterales;f__Rhodobacteraceae;g__Amaricoccus	0	0	0	10	0	0	0	0	0	0	0	0	0	0	0	0	0	0	0	0	0	10	1.3615e-05	10	0	2.61042e-05	0	0	0	0	0.000139142	0	0	0	0	0	0	0	0	0	0	0	0	0	0	0	0	0
d__Bacteria;p__Proteobacteria;c__Alphaproteobacteria;o__Rhodobacterales;f__Rhodobacteraceae;g__Paracoccus	0	21	0	0	0	0	0	0	0	0	0	0	0	0	0	0	0	0	0	0	0	21	2.85915e-05	21	0	5.48188e-05	0	0	0.000493757	0	0	0	0	0	0	0	0	0	0	0	0	0	0	0	0	0	0	0
d__Bacteria;p__Proteobacteria;c__Alphaproteobacteria;o__Rhodobacterales;f__Rhodobacteraceae;g__Tabrizicola	0	0	0	7	0	0	0	0	0	0	0	0	0	0	0	0	0	0	0	0	0	7	9.5305e-06	7	0	1.82729e-05	0	0	0	0	9.73994e-05	0	0	0	0	0	0	0	0	0	0	0	0	0	0	0	0	0
d__Bacteria;p__Proteobacteria;c__Alphaproteobacteria;o__Rhodospirillales;f__uncultured;g__uncultured	9	36	31	64	21	2	0	0	11	2	33	0	18	0	2	0	0	0	0	0	0	229	0.000311784	176	53	0.000459434	0.000150824	0.000209069	0.000846441	0.00191844	0.000890509	0.00063517	5.5732e-05	0	0	0.000229597	4.80631e-05	0.00111359	0	0.000569314	0	7.66636e-05	0	0	0	0	0	0
d__Bacteria;p__Proteobacteria;c__Alphaproteobacteria;o__Rickettsiales;f__AB1;g__AB1	2	0	0	0	0	0	0	0	0	0	0	0	0	0	0	0	0	0	0	0	0	2	2.723e-06	2	0	5.22084e-06	0	4.64598e-05	0	0	0	0	0	0	0	0	0	0	0	0	0	0	0	0	0	0	0	0
d__Bacteria;p__Proteobacteria;c__Alphaproteobacteria;o__Rickettsiales;f__Rickettsiaceae;g__uncultured	0	0	0	2	0	0	0	0	0	0	0	0	0	0	0	0	0	0	0	0	0	2	2.723e-06	2	0	5.22084e-06	0	0	0	0	2.78284e-05	0	0	0	0	0	0	0	0	0	0	0	0	0	0	0	0	0
d__Bacteria;p__Proteobacteria;c__Alphaproteobacteria;o__Rickettsiales;f__SM2D12;g__SM2D12	14	0	0	26	0	0	0	0	0	3	0	0	0	0	0	0	0	0	0	0	0	43	5.85445e-05	43	0	0.000112248	0	0.000325218	0	0	0.000361769	0	0	0	0	0	7.20946e-05	0	0	0	0	0	0	0	0	0	0	0
d__Bacteria;p__Proteobacteria;c__Alphaproteobacteria;o__Sphingomonadales;f__Sphingomonadaceae;__	35	0	0	132	23	27	13	0	0	0	0	39	20	11	0	0	22	0	0	0	0	322	0.000438403	230	92	0.000600397	0.000261807	0.000813046	0	0	0.00183668	0.000695663	0.000752383	0.000391001	0	0	0	0	0.00129041	0.000632571	0.000352101	0	0	0.000873675	0	0	0	0
d__Bacteria;p__Proteobacteria;c__Alphaproteobacteria;o__Sphingomonadales;f__Sphingomonadaceae;g__Altererythrobacter	0	203	22	78	151	34	0	0	0	0	354	0	58	0	0	0	0	0	0	0	0	900	0.00122535	488	412	0.00127389	0.00117244	0	0.00477299	0.00136147	0.00108531	0.00456718	0.000947445	0	0	0	0	0.0119457	0	0.00183446	0	0	0	0	0	0	0	0
d__Bacteria;p__Proteobacteria;c__Alphaproteobacteria;o__Sphingomonadales;f__Sphingomonadaceae;g__Ellin6055	0	0	0	133	0	0	0	0	0	32	0	0	0	0	0	0	0	0	0	0	0	165	0.000224648	165	0	0.000430719	0	0	0	0	0.00185059	0	0	0	0	0	0.000769009	0	0	0	0	0	0	0	0	0	0	0
d__Bacteria;p__Proteobacteria;c__Alphaproteobacteria;o__Sphingomonadales;f__Sphingomonadaceae;g__Novosphingobium	0	0	0	65	0	0	0	0	0	0	65	0	0	0	0	0	0	0	0	0	0	130	0.000176995	65	65	0.000169677	0.000184972	0	0	0	0.000904423	0	0	0	0	0	0	0.00219343	0	0	0	0	0	0	0	0	0	0
d__Bacteria;p__Proteobacteria;c__Alphaproteobacteria;o__Sphingomonadales;f__Sphingomonadaceae;g__Plot4-2H12	0	0	4	7	0	0	0	0	0	0	0	0	0	0	0	0	0	0	0	0	0	11	1.49765e-05	11	0	2.87146e-05	0	0	0	0.00024754	9.73994e-05	0	0	0	0	0	0	0	0	0	0	0	0	0	0	0	0	0
d__Bacteria;p__Proteobacteria;c__Alphaproteobacteria;o__Sphingomonadales;f__Sphingomonadaceae;g__Polymorphobacter	0	12	0	0	0	0	0	0	0	0	0	157	0	7	0	0	0	0	0	0	0	176	0.000239624	12	164	3.1325e-05	0.000466699	0	0.000282147	0	0	0	0	0	0	0	0	0	0.00519472	0	0.000224065	0	0	0	0	0	0	0
d__Bacteria;p__Proteobacteria;c__Alphaproteobacteria;o__Sphingomonadales;f__Sphingomonadaceae;g__Sphingobium	0	0	0	66	0	0	0	0	0	0	0	30	0	0	0	0	8	0	0	0	0	104	0.000141596	66	38	0.000172288	0.000108138	0	0	0	0.000918338	0	0	0	0	0	0	0	0.000992622	0	0	0	0	0.0003177	0	0	0	0
d__Bacteria;p__Proteobacteria;c__Alphaproteobacteria;o__Sphingomonadales;f__Sphingomonadaceae;g__Sphingomonas	717	110	51	922	151	0	17	12	26	83	18	0	0	0	0	0	1326	0	0	19	0	3452	0.0046999	2089	1363	0.00545317	0.00387873	0.0166558	0.00258635	0.00315614	0.0128289	0.00456718	0	0.000511309	0.000675866	0.000542684	0.00199462	0.00060741	0	0	0	0	0	0.0526588	0	0	0.000520149	0
d__Bacteria;p__Proteobacteria;c__Alphaproteobacteria;o__Sphingomonadales;f__Sphingomonadaceae;g__Sphingopyxis	34	0	0	14	11	0	0	0	0	0	0	23	0	0	0	0	0	0	0	0	0	82	0.000111643	59	23	0.000154015	6.54517e-05	0.000789816	0	0	0.000194799	0.000332708	0	0	0	0	0	0	0.00076101	0	0	0	0	0	0	0	0	0
d__Bacteria;p__Proteobacteria;c__Alphaproteobacteria;o__Sphingomonadales;f__Sphingomonadaceae;g__Sphingorhabdus	23	0	0	97	0	0	0	0	0	0	0	0	0	0	0	0	0	0	0	0	0	120	0.00016338	120	0	0.00031325	0	0.000534287	0	0	0.00134968	0	0	0	0	0	0	0	0	0	0	0	0	0	0	0	0	0
d__Bacteria;p__Proteobacteria;c__Alphaproteobacteria;o__Tistrellales;f__Geminicoccaceae;g__Candidatus_Alysiosphaera	0	0	0	25	0	0	0	0	0	0	0	0	0	0	0	0	0	0	0	0	0	25	3.40375e-05	25	0	6.52605e-05	0	0	0	0	0.000347855	0	0	0	0	0	0	0	0	0	0	0	0	0	0	0	0	0
d__Bacteria;p__Proteobacteria;c__Alphaproteobacteria;o__Zavarziniales;f__Zavarziniaceae;__	0	0	0	0	0	0	0	0	0	0	0	14	0	0	0	0	0	0	0	0	0	14	1.9061e-05	0	14	0	3.98402e-05	0	0	0	0	0	0	0	0	0	0	0	0.000463223	0	0	0	0	0	0	0	0	0
d__Bacteria;p__Proteobacteria;c__Alphaproteobacteria;o__Zavarziniales;f__uncultured;g__uncultured	0	0	0	6	0	0	0	0	0	0	0	0	0	0	0	0	0	0	0	0	0	6	8.169e-06	6	0	1.56625e-05	0	0	0	0	8.34852e-05	0	0	0	0	0	0	0	0	0	0	0	0	0	0	0	0	0
d__Bacteria;p__Proteobacteria;c__Alphaproteobacteria;o__uncultured;f__uncultured;g__uncultured	6	3	0	198	0	0	0	0	0	0	0	0	0	4	0	0	0	0	0	0	0	211	0.000287277	207	4	0.000540357	1.13829e-05	0.000139379	7.05368e-05	0	0.00275501	0	0	0	0	0	0	0	0	0	0.000128037	0	0	0	0	0	0	0
d__Bacteria;p__Proteobacteria;c__Gammaproteobacteria;__;__;__	2	36	0	28	7	4	0	6	0	0	14	0	0	0	0	0	3	0	3	0	0	103	0.000140235	83	20	0.000216665	5.69145e-05	4.64598e-05	0.000846441	0	0.000389598	0.000211723	0.000111464	0	0.000337933	0	0	0.00047243	0	0	0	0	0	0.000119137	0	7.09136e-05	0	0
d__Bacteria;p__Proteobacteria;c__Gammaproteobacteria;o__Acidiferrobacterales;f__Acidiferrobacteraceae;g__Sulfurifustis	14	0	0	29	0	9	3	0	11	15	0	95	0	0	0	0	0	0	0	0	0	176	0.000239624	81	95	0.000211444	0.000270344	0.000325218	0	0	0.000403512	0	0.000250794	9.0231e-05	0	0.000229597	0.000360473	0	0.0031433	0	0	0	0	0	0	0	0	0
d__Bacteria;p__Proteobacteria;c__Gammaproteobacteria;o__Acidiferrobacterales;f__Acidiferrobacteraceae;g__uncultured	9	21	0	0	0	0	0	0	0	0	0	0	0	0	0	0	0	0	0	0	0	30	4.0845e-05	30	0	7.83126e-05	0	0.000209069	0.000493757	0	0	0	0	0	0	0	0	0	0	0	0	0	0	0	0	0	0	0
d__Bacteria;p__Proteobacteria;c__Gammaproteobacteria;o__Burkholderiales;__;__	0	0	0	40	45	10	0	0	0	0	0	33	222	0	0	0	0	0	0	0	0	350	0.000476525	95	255	0.00024799	0.00072566	0	0	0	0.000556568	0.00136108	0.00027866	0	0	0	0	0	0.00109188	0.00702154	0	0	0	0	0	0	0	0
d__Bacteria;p__Proteobacteria;c__Gammaproteobacteria;o__Burkholderiales;f__A21b;g__A21b	0	0	0	11	0	0	0	0	0	0	0	0	0	0	0	0	0	0	0	0	0	11	1.49765e-05	11	0	2.87146e-05	0	0	0	0	0.000153056	0	0	0	0	0	0	0	0	0	0	0	0	0	0	0	0	0
d__Bacteria;p__Proteobacteria;c__Gammaproteobacteria;o__Burkholderiales;f__Alcaligenaceae;__	0	0	0	0	0	0	0	0	0	0	0	0	0	0	0	0	227	0	0	0	0	227	0.000309061	0	227	0	0.00064598	0	0	0	0	0	0	0	0	0	0	0	0	0	0	0	0	0.00901473	0	0	0	0
d__Bacteria;p__Proteobacteria;c__Gammaproteobacteria;o__Burkholderiales;f__Alcaligenaceae;g__Verticiella	0	0	0	13	0	0	0	0	0	0	0	0	0	181	0	0	1051	0	0	0	0	1245	0.00169507	13	1232	3.39355e-05	0.00350594	0	0	0	0.000180885	0	0	0	0	0	0	0	0	0	0.00579367	0	0	0.0417378	0	0	0	0
d__Bacteria;p__Proteobacteria;c__Gammaproteobacteria;o__Burkholderiales;f__Burkholderiaceae;g__uncultured	0	6	0	42	0	0	0	0	0	22	0	0	0	0	0	0	0	0	0	0	0	70	9.5305e-05	70	0	0.000182729	0	0	0.000141074	0	0.000584397	0	0	0	0	0	0.000528694	0	0	0	0	0	0	0	0	0	0	0
d__Bacteria;p__Proteobacteria;c__Gammaproteobacteria;o__Burkholderiales;f__Comamonadaceae;__	0	30	0	344	20	0	0	12	0	37	110	0	0	0	0	0	49	0	0	0	0	602	0.000819623	443	159	0.00115642	0.000452471	0	0.000705368	0	0.00478649	0.000604924	0	0	0.000675866	0	0.000889167	0.00371195	0	0	0	0	0	0.00194591	0	0	0	0
d__Bacteria;p__Proteobacteria;c__Gammaproteobacteria;o__Burkholderiales;f__Comamonadaceae;g__Acidovorax	0	0	0	0	0	0	0	0	0	0	0	404	246	291	194	43	0	0	0	0	0	1178	0.00160385	0	1178	0	0.00335227	0	0	0	0	0	0	0	0	0	0	0	0.0133673	0.00778062	0.00931468	0.00743637	0.00155409	0	0	0	0	0
d__Bacteria;p__Proteobacteria;c__Gammaproteobacteria;o__Burkholderiales;f__Comamonadaceae;g__Polaromonas	0	0	0	0	312	135	35	0	0	0	312	2437	564	879	306	0	0	0	0	0	0	4980	0.00678027	482	4498	0.00125822	0.0128001	0	0	0	0	0.00943682	0.00376191	0.00105269	0	0	0	0.0105284	0.080634	0.0178385	0.0281361	0.0117295	0	0	0	0	0	0
d__Bacteria;p__Proteobacteria;c__Gammaproteobacteria;o__Burkholderiales;f__Comamonadaceae;g__Pseudorhodoferax	0	0	0	0	18	0	0	0	0	0	0	0	0	0	0	0	0	0	0	0	0	18	2.4507e-05	18	0	4.69876e-05	0	0	0	0	0	0.000544432	0	0	0	0	0	0	0	0	0	0	0	0	0	0	0	0
d__Bacteria;p__Proteobacteria;c__Gammaproteobacteria;o__Burkholderiales;f__Comamonadaceae;g__Rhizobacter	56	0	0	0	0	0	0	0	0	0	0	0	0	0	0	0	0	0	0	0	0	56	7.6244e-05	56	0	0.000146184	0	0.00130087	0	0	0	0	0	0	0	0	0	0	0	0	0	0	0	0	0	0	0	0
d__Bacteria;p__Proteobacteria;c__Gammaproteobacteria;o__Burkholderiales;f__Comamonadaceae;g__Rhodoferax	0	0	14	126	46	49	0	0	0	0	0	2030	0	0	0	0	0	0	0	0	0	2265	0.0030838	235	2030	0.000613449	0.00577683	0	0	0.00086639	0.00175319	0.00139133	0.00136543	0	0	0	0	0	0.0671674	0	0	0	0	0	0	0	0	0
d__Bacteria;p__Proteobacteria;c__Gammaproteobacteria;o__Burkholderiales;f__Gallionellaceae;__	0	0	0	0	119	0	18	97	49	253	43	333	2157	0	0	0	0	0	0	0	0	3069	0.00417844	536	2533	0.00139919	0.00720823	0	0	0	0	0.0035993	0	0.000541386	0.00546325	0.00102275	0.00607998	0.00145104	0.0110181	0.0682228	0	0	0	0	0	0	0	0
d__Bacteria;p__Proteobacteria;c__Gammaproteobacteria;o__Burkholderiales;f__Gallionellaceae;g__Candidatus_Nitrotoga	0	0	31	0	0	0	0	0	0	0	0	0	0	0	0	0	0	0	0	0	0	31	4.22065e-05	31	0	8.0923e-05	0	0	0	0.00191844	0	0	0	0	0	0	0	0	0	0	0	0	0	0	0	0	0	0
d__Bacteria;p__Proteobacteria;c__Gammaproteobacteria;o__Burkholderiales;f__Gallionellaceae;g__Gallionella	19	30	35	0	42	42	0	117	15	5	0	643	0	0	0	0	0	0	0	0	0	948	0.0012907	305	643	0.000796178	0.0018298	0.000441368	0.000705368	0.00216598	0	0.00127034	0.00117037	0	0.00658969	0.000313087	0.000120158	0	0.0212752	0	0	0	0	0	0	0	0	0
d__Bacteria;p__Proteobacteria;c__Gammaproteobacteria;o__Burkholderiales;f__Gallionellaceae;g__Sideroxydans	0	0	103	32	357	169	0	114	0	0	0	611	596	0	0	0	0	0	0	0	0	1982	0.00269849	775	1207	0.00202308	0.00343479	0	0	0.00637416	0.000445255	0.0107979	0.00470936	0	0.00642073	0	0	0	0.0202164	0.0188506	0	0	0	0	0	0	0	0
d__Bacteria;p__Proteobacteria;c__Gammaproteobacteria;o__Burkholderiales;f__Hydrogenophilaceae;g__Thiobacillus	34	14	14	44	322	330	41	113	216	132	223	2103	478	108	0	0	0	0	0	0	0	4172	0.00568018	1260	2912	0.00328913	0.00828676	0.000789816	0.000329172	0.00086639	0.000612225	0.00973928	0.00919579	0.00123316	0.0063644	0.00450845	0.00317216	0.00752514	0.0695828	0.0151184	0.003457	0	0	0	0	0	0	0
d__Bacteria;p__Proteobacteria;c__Gammaproteobacteria;o__Burkholderiales;f__Methylophilaceae;g__Methylotenera	0	0	36	0	431	115	26	182	0	0	0	1132	121	449	1475	300	0	0	0	0	0	4267	0.00580952	790	3477	0.00206223	0.00989459	0	0	0.00222786	0	0.0130361	0.00320459	0.000782002	0.0102506	0	0	0	0.0374549	0.00382706	0.0143721	0.0565394	0.0108425	0	0	0	0	0
d__Bacteria;p__Proteobacteria;c__Gammaproteobacteria;o__Burkholderiales;f__Methylophilaceae;g__uncultured	0	30	48	37	238	14	0	9	16	14	126	0	1189	0	0	0	0	0	0	0	0	1721	0.00234314	406	1315	0.00105983	0.00374213	0	0.000705368	0.00297048	0.000514826	0.0071986	0.000390124	0	0.000506899	0.00033396	0.000336441	0.00425187	0	0.0376064	0	0	0	0	0	0	0	0
d__Bacteria;p__Proteobacteria;c__Gammaproteobacteria;o__Burkholderiales;f__Neisseriaceae;g__uncultured	0	0	0	8	0	0	0	0	0	0	0	0	0	0	0	0	0	0	0	0	0	8	1.0892e-05	8	0	2.08834e-05	0	0	0	0	0.000111314	0	0	0	0	0	0	0	0	0	0	0	0	0	0	0	0	0
d__Bacteria;p__Proteobacteria;c__Gammaproteobacteria;o__Burkholderiales;f__Nitrosomonadaceae;g__DSSD61	0	0	0	19	0	0	0	0	0	0	0	0	0	0	0	0	0	0	0	0	0	19	2.58685e-05	19	0	4.9598e-05	0	0	0	0	0.00026437	0	0	0	0	0	0	0	0	0	0	0	0	0	0	0	0	0
d__Bacteria;p__Proteobacteria;c__Gammaproteobacteria;o__Burkholderiales;f__Nitrosomonadaceae;g__Ellin6067	0	0	0	251	0	0	0	0	0	0	0	0	30	0	0	0	0	0	0	0	0	281	0.000382582	251	30	0.000655216	8.53718e-05	0	0	0	0.00349247	0	0	0	0	0	0	0	0	0.000948857	0	0	0	0	0	0	0	0
d__Bacteria;p__Proteobacteria;c__Gammaproteobacteria;o__Burkholderiales;f__Nitrosomonadaceae;g__GOUTA6	55	67	175	217	300	76	0	89	0	0	597	277	1979	0	0	0	0	0	0	0	0	3832	0.00521727	979	2853	0.0025556	0.00811886	0.00127764	0.00157532	0.0108299	0.00301938	0.00907386	0.00211782	0	0.00501267	0	0	0.0201458	0.00916521	0.0625929	0	0	0	0	0	0	0	0
d__Bacteria;p__Proteobacteria;c__Gammaproteobacteria;o__Burkholderiales;f__Nitrosomonadaceae;g__IS-44	246	166	51	298	39	20	0	0	0	77	79	0	84	0	0	0	0	0	0	0	0	1060	0.00144319	897	163	0.00234155	0.000463854	0.00571455	0.00390304	0.00315614	0.00414643	0.0011796	0.00055732	0	0	0	0.00185043	0.00266586	0	0.0026568	0	0	0	0	0	0	0	0
d__Bacteria;p__Proteobacteria;c__Gammaproteobacteria;o__Burkholderiales;f__Nitrosomonadaceae;g__MND1	78	127	12	743	0	0	0	0	0	52	0	0	0	0	0	0	0	0	11	0	0	1023	0.00139281	1012	11	0.00264175	3.1303e-05	0.00181193	0.00298606	0.00074262	0.0103383	0	0	0	0	0	0.00124964	0	0	0	0	0	0	0	0	0.000260017	0	0
d__Bacteria;p__Proteobacteria;c__Gammaproteobacteria;o__Burkholderiales;f__Nitrosomonadaceae;g__Nitrosospira	0	0	22	0	0	0	0	0	0	0	0	0	0	0	0	0	0	0	48	0	0	70	9.5305e-05	22	48	5.74293e-05	0.000136595	0	0	0.00136147	0	0	0	0	0	0	0	0	0	0	0	0	0	0	0	0.00113462	0	0
d__Bacteria;p__Proteobacteria;c__Gammaproteobacteria;o__Burkholderiales;f__Nitrosomonadaceae;g__mle1-7	0	0	0	23	0	0	0	0	0	0	0	0	0	0	0	0	0	0	0	0	0	23	3.13145e-05	23	0	6.00397e-05	0	0	0	0	0.000320027	0	0	0	0	0	0	0	0	0	0	0	0	0	0	0	0	0
d__Bacteria;p__Proteobacteria;c__Gammaproteobacteria;o__Burkholderiales;f__Oxalobacteraceae;__	0	0	0	104	0	0	0	87	0	0	0	444	0	0	0	0	0	0	0	0	163	798	0.00108648	191	607	0.00049859	0.00172736	0	0	0	0.00144708	0	0	0	0.00490003	0	0	0	0.0146908	0	0	0	0	0	0	0	0	0.0044177
d__Bacteria;p__Proteobacteria;c__Gammaproteobacteria;o__Burkholderiales;f__Oxalobacteraceae;g__Duganella	0	0	23	0	0	0	0	0	0	0	0	0	0	0	0	0	0	0	0	0	0	23	3.13145e-05	23	0	6.00397e-05	0	0	0	0.00142336	0	0	0	0	0	0	0	0	0	0	0	0	0	0	0	0	0	0
d__Bacteria;p__Proteobacteria;c__Gammaproteobacteria;o__Burkholderiales;f__Oxalobacteraceae;g__Janthinobacterium	0	0	0	93	662	0	0	0	0	0	0	0	0	0	0	0	0	0	0	0	0	755	0.00102793	755	0	0.00197087	0	0	0	0	0.00129402	0.020023	0	0	0	0	0	0	0	0	0	0	0	0	0	0	0	0
d__Bacteria;p__Proteobacteria;c__Gammaproteobacteria;o__Burkholderiales;f__Oxalobacteraceae;g__Massilia	0	0	167	539	1011	144	867	524	45	0	117	57	0	0	0	0	541	0	0	0	0	4012	0.00546234	3297	715	0.00860656	0.0020347	0	0	0.0103348	0.00749976	0.0305789	0.00401271	0.0260768	0.0295128	0.000939261	0	0.00394817	0.00188598	0	0	0	0	0.0214845	0	0	0	0
d__Bacteria;p__Proteobacteria;c__Gammaproteobacteria;o__Burkholderiales;f__Rhodocyclaceae;g__Sulfuritalea	0	0	0	0	0	0	0	0	0	0	0	0	12	0	0	0	0	0	0	0	0	12	1.6338e-05	0	12	0	3.41487e-05	0	0	0	0	0	0	0	0	0	0	0	0	0.000379543	0	0	0	0	0	0	0	0
d__Bacteria;p__Proteobacteria;c__Gammaproteobacteria;o__Burkholderiales;f__SC-I-84;g__SC-I-84	0	0	15	267	0	0	0	0	0	0	44	0	0	0	0	0	0	0	0	0	14	340	0.00046291	282	58	0.000736139	0.000165052	0	0	0.000928275	0.00371509	0	0	0	0	0	0	0.00148478	0	0	0	0	0	0	0	0	0	0.000379435
d__Bacteria;p__Proteobacteria;c__Gammaproteobacteria;o__Burkholderiales;f__Sulfuricellaceae;g__Sulfuricella	0	0	0	0	81	241	19	54	0	0	0	241	61	0	0	0	0	0	0	0	0	697	0.000948966	395	302	0.00103112	0.00085941	0	0	0	0	0.00244994	0.00671571	0.000571463	0.0030414	0	0	0	0.00797406	0.00192934	0	0	0	0	0	0	0	0
d__Bacteria;p__Proteobacteria;c__Gammaproteobacteria;o__Burkholderiales;f__Sulfuricellaceae;g__Sulfuriferula	0	0	0	0	0	0	0	0	0	0	0	57	0	0	0	0	0	0	0	0	0	57	7.76055e-05	0	57	0	0.000162206	0	0	0	0	0	0	0	0	0	0	0	0.00188598	0	0	0	0	0	0	0	0	0
d__Bacteria;p__Proteobacteria;c__Gammaproteobacteria;o__Burkholderiales;f__Sutterellaceae;g__uncultured	0	0	0	22	0	0	0	0	0	0	0	0	0	0	0	0	0	0	0	12	0	34	4.6291e-05	22	12	5.74293e-05	3.41487e-05	0	0	0	0.000306113	0	0	0	0	0	0	0	0	0	0	0	0	0	0	0	0.000328515	0
d__Bacteria;p__Proteobacteria;c__Gammaproteobacteria;o__Burkholderiales;f__TRA3-20;g__TRA3-20	232	382	181	371	168	50	0	51	58	0	280	38	632	0	0	0	0	0	4	0	0	2447	0.00333159	1493	954	0.00389736	0.00271482	0.00538933	0.00898168	0.0112012	0.00516217	0.00508136	0.0013933	0	0.00287243	0.0012106	0	0.00944861	0.00125732	0.0199892	0	0	0	0	0	9.45515e-05	0	0
d__Bacteria;p__Proteobacteria;c__Gammaproteobacteria;o__CCD24;f__CCD24;g__CCD24	39	32	4	61	0	0	0	0	0	51	0	0	0	0	0	0	0	0	0	0	0	187	0.000254601	187	0	0.000488149	0	0.000905965	0.000752392	0.00024754	0.000848767	0	0	0	0	0	0.00122561	0	0	0	0	0	0	0	0	0	0	0
d__Bacteria;p__Proteobacteria;c__Gammaproteobacteria;o__Cellvibrionales;f__Cellvibrionaceae;g__Cellvibrio	9	0	0	0	0	0	0	0	0	0	0	0	0	0	0	0	0	0	0	0	0	9	1.22535e-05	9	0	2.34938e-05	0	0.000209069	0	0	0	0	0	0	0	0	0	0	0	0	0	0	0	0	0	0	0	0
d__Bacteria;p__Proteobacteria;c__Gammaproteobacteria;o__Cellvibrionales;f__Spongiibacteraceae;g__BD1-7_clade	0	0	0	8	0	0	0	0	0	0	0	0	0	0	0	0	0	0	0	0	0	8	1.0892e-05	8	0	2.08834e-05	0	0	0	0	0.000111314	0	0	0	0	0	0	0	0	0	0	0	0	0	0	0	0	0
d__Bacteria;p__Proteobacteria;c__Gammaproteobacteria;o__Coxiellales;f__Coxiellaceae;g__Coxiella	0	0	0	7	50	11	0	0	0	0	12	8	10	0	0	0	0	0	6	21	132	257	0.000349906	68	189	0.000177509	0.000537842	0	0	0	9.73994e-05	0.00151231	0.000306526	0	0	0	0	0.00040494	0.000264699	0.000316286	0	0	0	0	0	0.000141827	0.000574901	0.00357753
d__Bacteria;p__Proteobacteria;c__Gammaproteobacteria;o__Diplorickettsiales;f__Diplorickettsiaceae;g__Aquicella	5	9	0	5	0	0	0	0	0	0	0	0	0	11	0	0	0	0	0	0	0	30	4.0845e-05	19	11	4.9598e-05	3.1303e-05	0.000116149	0.00021161	0	6.9571e-05	0	0	0	0	0	0	0	0	0	0.000352101	0	0	0	0	0	0	0
d__Bacteria;p__Proteobacteria;c__Gammaproteobacteria;o__Diplorickettsiales;f__Diplorickettsiaceae;g__uncultured	18	0	0	61	0	0	0	0	0	0	0	0	0	5	0	0	0	0	10	9	2	105	0.000142958	79	26	0.000206223	7.39889e-05	0.000418138	0	0	0.000848767	0	0	0	0	0	0	0	0	0	0.000160046	0	0	0	0	0.000236379	0.000246386	5.42049e-05
d__Bacteria;p__Proteobacteria;c__Gammaproteobacteria;o__EV818SWSAP88;f__EV818SWSAP88;g__EV818SWSAP88	0	0	0	11	0	0	0	0	0	0	0	0	0	0	0	0	0	0	0	0	0	11	1.49765e-05	11	0	2.87146e-05	0	0	0	0	0.000153056	0	0	0	0	0	0	0	0	0	0	0	0	0	0	0	0	0
d__Bacteria;p__Proteobacteria;c__Gammaproteobacteria;o__Enterobacterales;f__Enterobacteriaceae;__	0	0	0	0	0	17	0	0	0	0	0	0	0	0	0	0	0	0	0	0	0	17	2.31455e-05	17	0	4.43772e-05	0	0	0	0	0	0	0.000473722	0	0	0	0	0	0	0	0	0	0	0	0	0	0	0
d__Bacteria;p__Proteobacteria;c__Gammaproteobacteria;o__Enterobacterales;f__Erwiniaceae;__	0	0	0	0	0	0	0	397	3500	1452	0	0	0	0	0	0	0	0	0	0	0	5349	0.00728266	5349	0	0.0139631	0	0	0	0	0	0	0	0	0.0223599	0.0730536	0.0348938	0	0	0	0	0	0	0	0	0	0	0
d__Bacteria;p__Proteobacteria;c__Gammaproteobacteria;o__Enterobacterales;f__Erwiniaceae;g__Pantoea	118	0	0	0	0	126	363	277	6056	1835	0	0	0	0	0	0	0	0	0	0	0	8775	0.0119472	8775	0	0.0229064	0	0.00274113	0	0	0	0	0.00351112	0.0109179	0.0156012	0.126404	0.0440979	0	0	0	0	0	0	0	0	0	0	0
d__Bacteria;p__Proteobacteria;c__Gammaproteobacteria;o__Enterobacterales;f__Yersiniaceae;__	0	0	0	205	0	0	0	0	439	0	0	0	0	0	0	0	0	0	0	0	0	644	0.000876806	644	0	0.00168111	0	0	0	0	0.00285241	0	0	0	0	0.00916301	0	0	0	0	0	0	0	0	0	0	0	0
d__Bacteria;p__Proteobacteria;c__Gammaproteobacteria;o__Ga0077536;f__Ga0077536;g__Ga0077536	0	0	0	11	0	0	0	0	0	0	0	0	0	0	0	0	0	0	0	0	0	11	1.49765e-05	11	0	2.87146e-05	0	0	0	0	0.000153056	0	0	0	0	0	0	0	0	0	0	0	0	0	0	0	0	0
d__Bacteria;p__Proteobacteria;c__Gammaproteobacteria;o__Gammaproteobacteria_Incertae_Sedis;f__Unknown_Family;__	0	2	0	4	0	0	0	0	0	0	0	0	0	0	0	0	0	0	0	0	0	6	8.169e-06	6	0	1.56625e-05	0	0	4.70245e-05	0	5.56568e-05	0	0	0	0	0	0	0	0	0	0	0	0	0	0	0	0	0
d__Bacteria;p__Proteobacteria;c__Gammaproteobacteria;o__Gammaproteobacteria_Incertae_Sedis;f__Unknown_Family;g__Acidibacter	34	10	0	109	7	0	0	0	0	22	0	0	0	0	0	0	0	0	0	0	0	182	0.000247793	182	0	0.000475097	0	0.000789816	0.000235123	0	0.00151665	0.000211723	0	0	0	0	0.000528694	0	0	0	0	0	0	0	0	0	0	0
d__Bacteria;p__Proteobacteria;c__Gammaproteobacteria;o__Gammaproteobacteria_Incertae_Sedis;f__Unknown_Family;g__Candidatus_Berkiella	0	0	0	13	0	0	0	0	0	0	0	0	0	5	0	0	0	0	0	20	0	38	5.1737e-05	13	25	3.39355e-05	7.11432e-05	0	0	0	0.000180885	0	0	0	0	0	0	0	0	0	0.000160046	0	0	0	0	0	0.000547525	0
d__Bacteria;p__Proteobacteria;c__Gammaproteobacteria;o__Gammaproteobacteria_Incertae_Sedis;f__Unknown_Family;g__Candidatus_Ovatusbacter	13	0	0	13	2	0	0	0	0	0	40	0	0	0	0	0	0	0	24	0	0	92	0.000125258	28	64	7.30918e-05	0.000182127	0.000301988	0	0	0.000180885	6.04924e-05	0	0	0	0	0	0.0013498	0	0	0	0	0	0	0	0.000567309	0	0
d__Bacteria;p__Proteobacteria;c__Gammaproteobacteria;o__Gammaproteobacteria_Incertae_Sedis;f__Unknown_Family;g__Unknown_Family	0	0	0	36	0	0	0	0	0	0	0	0	0	0	0	0	0	0	0	0	0	36	4.9014e-05	36	0	9.39751e-05	0	0	0	0	0.000500911	0	0	0	0	0	0	0	0	0	0	0	0	0	0	0	0	0
d__Bacteria;p__Proteobacteria;c__Gammaproteobacteria;o__Gammaproteobacteria_Incertae_Sedis;f__Unknown_Family;g__uncultured	22	41	8	0	0	0	0	0	0	0	0	0	0	0	0	0	0	0	0	0	0	71	9.66665e-05	71	0	0.00018534	0	0.000511057	0.000964003	0.00049508	0	0	0	0	0	0	0	0	0	0	0	0	0	0	0	0	0	0
d__Bacteria;p__Proteobacteria;c__Gammaproteobacteria;o__JG36-GS-52;f__JG36-GS-52;g__JG36-GS-52	0	0	0	19	0	0	0	0	0	0	0	0	0	0	0	0	0	0	0	0	0	19	2.58685e-05	19	0	4.9598e-05	0	0	0	0	0.00026437	0	0	0	0	0	0	0	0	0	0	0	0	0	0	0	0	0
d__Bacteria;p__Proteobacteria;c__Gammaproteobacteria;o__JTB23;f__JTB23;g__JTB23	26	28	7	11	11	0	0	7	7	7	0	0	0	0	0	0	0	0	0	0	0	104	0.000141596	104	0	0.000271484	0	0.000603977	0.000658343	0.000433195	0.000153056	0.000332708	0	0	0.000394255	0.000146107	0.000168221	0	0	0	0	0	0	0	0	0	0	0
d__Bacteria;p__Proteobacteria;c__Gammaproteobacteria;o__Legionellales;f__Legionellaceae;g__Legionella	0	11	0	20	7	56	48	6	0	0	270	110	31	0	0	0	0	0	41	149	35	784	0.00106742	148	636	0.000386342	0.00180988	0	0.000258635	0	0.000278284	0.000211723	0.0015605	0.0014437	0.000337933	0	0	0.00911116	0.00363961	0.000980485	0	0	0	0	0	0.000969153	0.00407906	0.000948587
d__Bacteria;p__Proteobacteria;c__Gammaproteobacteria;o__MBMPE27;f__MBMPE27;g__MBMPE27	28	8	0	22	0	0	0	0	0	11	0	69	0	0	0	0	0	0	0	0	0	138	0.000187887	69	69	0.000180119	0.000196355	0.000650437	0.000188098	0	0.000306113	0	0	0	0	0	0.000264347	0	0.00228303	0	0	0	0	0	0	0	0	0
d__Bacteria;p__Proteobacteria;c__Gammaproteobacteria;o__Methylococcales;f__Methylomonadaceae;__	11	0	0	10	0	0	0	0	0	0	0	0	0	0	0	0	0	0	0	0	0	21	2.85915e-05	21	0	5.48188e-05	0	0.000255529	0	0	0.000139142	0	0	0	0	0	0	0	0	0	0	0	0	0	0	0	0	0
d__Bacteria;p__Proteobacteria;c__Gammaproteobacteria;o__Methylococcales;f__Methylomonadaceae;g__Crenothrix	0	0	0	15	0	0	0	0	0	0	0	0	0	0	0	0	0	0	0	0	0	15	2.04225e-05	15	0	3.91563e-05	0	0	0	0	0.000208713	0	0	0	0	0	0	0	0	0	0	0	0	0	0	0	0	0
d__Bacteria;p__Proteobacteria;c__Gammaproteobacteria;o__Methylococcales;f__Methylomonadaceae;g__Methylobacter	53	1707	600	361	350	124	26	126	198	192	406	176	1009	109	0	0	0	0	0	0	0	5437	0.00740248	3737	1700	0.00975514	0.00483774	0.00123118	0.0401354	0.037131	0.00502303	0.0105862	0.00345539	0.000782002	0.00709659	0.00413275	0.00461405	0.0137005	0.00582338	0.0319132	0.003489	0	0	0	0	0	0	0
d__Bacteria;p__Proteobacteria;c__Gammaproteobacteria;o__OM182_clade;f__OM182_clade;g__OM182_clade	0	7	0	0	0	0	0	0	0	0	0	0	0	0	0	0	0	0	0	0	0	7	9.5305e-06	7	0	1.82729e-05	0	0	0.000164586	0	0	0	0	0	0	0	0	0	0	0	0	0	0	0	0	0	0	0
d__Bacteria;p__Proteobacteria;c__Gammaproteobacteria;o__Oceanospirillales;f__Pseudohongiellaceae;g__BIyi10	0	28	0	0	20	9	0	0	0	0	25	0	0	0	0	0	0	0	0	0	0	82	0.000111643	57	25	0.000148794	7.11432e-05	0	0.000658343	0	0	0.000604924	0.000250794	0	0	0	0	0.000843626	0	0	0	0	0	0	0	0	0	0
d__Bacteria;p__Proteobacteria;c__Gammaproteobacteria;o__Oceanospirillales;f__Pseudohongiellaceae;g__Pseudohongiella	0	0	0	0	0	0	0	0	0	0	0	95	0	0	0	0	0	0	0	0	0	95	0.000129343	0	95	0	0.000270344	0	0	0	0	0	0	0	0	0	0	0	0.0031433	0	0	0	0	0	0	0	0	0
d__Bacteria;p__Proteobacteria;c__Gammaproteobacteria;o__PLTA13;f__PLTA13;g__PLTA13	31	0	0	239	0	0	0	0	0	0	0	0	0	0	0	0	0	0	0	0	0	270	0.000367605	270	0	0.000704814	0	0.000720126	0	0	0.00332549	0	0	0	0	0	0	0	0	0	0	0	0	0	0	0	0	0
d__Bacteria;p__Proteobacteria;c__Gammaproteobacteria;o__Piscirickettsiales;f__Piscirickettsiaceae;g__Candidatus_Endoecteinascidia	0	0	0	0	3	0	0	0	0	0	0	0	0	0	0	0	0	0	0	0	0	3	4.0845e-06	3	0	7.83126e-06	0	0	0	0	0	9.07386e-05	0	0	0	0	0	0	0	0	0	0	0	0	0	0	0	0
d__Bacteria;p__Proteobacteria;c__Gammaproteobacteria;o__Pseudomonadales;f__Moraxellaceae;g__Acinetobacter	0	5	0	9	0	0	14	4	4	160	0	0	0	0	0	0	0	22	0	0	0	218	0.000296807	196	22	0.000511642	6.2606e-05	0	0.000117561	0	0.000125228	0	0	0.000421078	0.000225289	8.34899e-05	0.00384504	0	0	0	0	0	0	0	0.000646659	0	0	0
d__Bacteria;p__Proteobacteria;c__Gammaproteobacteria;o__Pseudomonadales;f__Moraxellaceae;g__Enhydrobacter	0	0	0	9	0	0	5	0	0	0	0	0	0	0	0	0	0	0	0	0	0	14	1.9061e-05	14	0	3.65459e-05	0	0	0	0	0.000125228	0	0	0.000150385	0	0	0	0	0	0	0	0	0	0	0	0	0	0
d__Bacteria;p__Proteobacteria;c__Gammaproteobacteria;o__Pseudomonadales;f__Pseudomonadaceae;g__Pseudomonas	1044	55	749	5123	3317	7386	9033	6404	19936	14206	12	620	69	3840	1868	9750	10679	22	0	0	0	94113	0.128135	67253	26860	0.175559	0.0764362	0.024252	0.00129317	0.0463519	0.0712825	0.100327	0.205818	0.271686	0.360687	0.416114	0.341392	0.00040494	0.0205142	0.00218237	0.122915	0.0716038	0.35238	0.42409	0.000646659	0	0	0
d__Bacteria;p__Proteobacteria;c__Gammaproteobacteria;o__R7C24;f__R7C24;g__R7C24	17	0	0	18	0	0	0	0	0	0	0	0	0	0	0	0	0	0	0	0	0	35	4.76525e-05	35	0	9.13647e-05	0	0.000394908	0	0	0.000250456	0	0	0	0	0	0	0	0	0	0	0	0	0	0	0	0	0
d__Bacteria;p__Proteobacteria;c__Gammaproteobacteria;o__Salinisphaerales;f__Solimonadaceae;g__uncultured	0	0	0	0	0	0	0	0	0	0	0	0	62	0	0	0	0	0	0	0	0	62	8.4413e-05	0	62	0	0.000176435	0	0	0	0	0	0	0	0	0	0	0	0	0.00196097	0	0	0	0	0	0	0	0
d__Bacteria;p__Proteobacteria;c__Gammaproteobacteria;o__Steroidobacterales;f__Steroidobacteraceae;g__Steroidobacter	15	0	0	36	0	0	0	0	0	0	0	0	0	0	0	0	0	0	0	0	0	51	6.94365e-05	51	0	0.000133131	0	0.000348448	0	0	0.000500911	0	0	0	0	0	0	0	0	0	0	0	0	0	0	0	0	0
d__Bacteria;p__Proteobacteria;c__Gammaproteobacteria;o__Steroidobacterales;f__Steroidobacteraceae;g__uncultured	0	0	0	81	0	0	0	0	0	0	0	0	11	0	0	0	0	0	0	0	0	92	0.000125258	81	11	0.000211444	3.1303e-05	0	0	0	0.00112705	0	0	0	0	0	0	0	0	0.000347914	0	0	0	0	0	0	0	0
d__Bacteria;p__Proteobacteria;c__Gammaproteobacteria;o__Xanthomonadales;f__Rhodanobacteraceae;g__Ahniella	0	0	0	18	0	0	0	5	0	0	0	6	20	0	0	0	0	0	0	0	0	49	6.67135e-05	23	26	6.00397e-05	7.39889e-05	0	0	0	0.000250456	0	0	0	0.000281611	0	0	0	0.000198524	0.000632571	0	0	0	0	0	0	0	0
d__Bacteria;p__Proteobacteria;c__Gammaproteobacteria;o__Xanthomonadales;f__Xanthomonadaceae;__	56	0	0	0	0	0	0	0	0	0	0	0	0	0	0	0	0	0	0	0	0	56	7.6244e-05	56	0	0.000146184	0	0.00130087	0	0	0	0	0	0	0	0	0	0	0	0	0	0	0	0	0	0	0	0
d__Bacteria;p__Proteobacteria;c__Gammaproteobacteria;o__Xanthomonadales;f__Xanthomonadaceae;g__Arenimonas	0	24	27	89	43	33	0	9	0	7	21	103	58	0	0	0	0	0	0	0	0	414	0.000563661	232	182	0.000605618	0.000517922	0	0.000564294	0.0016709	0.00123836	0.00130059	0.000919579	0	0.000506899	0	0.000168221	0.000708645	0.003408	0.00183446	0	0	0	0	0	0	0	0
d__Bacteria;p__Proteobacteria;c__Gammaproteobacteria;o__Xanthomonadales;f__Xanthomonadaceae;g__Lysobacter	0	0	0	26	0	18	0	7	0	0	0	98	15	0	0	0	0	0	0	0	0	164	0.000223286	51	113	0.000133131	0.000321567	0	0	0	0.000361769	0	0.000501588	0	0.000394255	0	0	0	0.00324256	0.000474428	0	0	0	0	0	0	0	0
d__Bacteria;p__Proteobacteria;c__Gammaproteobacteria;o__Xanthomonadales;f__Xanthomonadaceae;g__Pseudoxanthomonas	49	8	0	23	0	0	0	0	0	0	0	0	0	0	0	0	0	0	0	0	0	80	0.00010892	80	0	0.000208834	0	0.00113826	0.000188098	0	0.000320027	0	0	0	0	0	0	0	0	0	0	0	0	0	0	0	0	0
d__Bacteria;p__Proteobacteria;c__Gammaproteobacteria;o__Xanthomonadales;f__Xanthomonadaceae;g__Stenotrophomonas	11	23	0	0	35	0	0	0	0	0	0	0	0	0	0	0	0	0	0	0	0	69	9.39435e-05	69	0	0.000180119	0	0.000255529	0.000540782	0	0	0.00105862	0	0	0	0	0	0	0	0	0	0	0	0	0	0	0	0
d__Bacteria;p__Proteobacteria;c__Gammaproteobacteria;o__Xanthomonadales;f__Xanthomonadaceae;g__Vulcaniibacterium	0	0	0	0	0	0	0	0	0	0	0	0	0	0	0	6	0	0	0	0	0	6	8.169e-06	0	6	0	1.70744e-05	0	0	0	0	0	0	0	0	0	0	0	0	0	0	0	0.000216849	0	0	0	0	0
d__Bacteria;p__Proteobacteria;c__Gammaproteobacteria;o__Xanthomonadales;f__Xanthomonadaceae;g__Xanthomonas	0	0	0	0	0	0	0	0	0	0	0	0	0	0	0	0	0	0	0	0	18	18	2.4507e-05	0	18	0	5.12231e-05	0	0	0	0	0	0	0	0	0	0	0	0	0	0	0	0	0	0	0	0	0.000487845
d__Bacteria;p__Proteobacteria;c__Gammaproteobacteria;o__uncultured;f__uncultured;g__uncultured	6	0	0	10	0	0	0	0	0	0	0	0	0	0	0	0	0	0	0	0	57	73	9.93895e-05	16	57	4.17667e-05	0.000162206	0.000139379	0	0	0.000139142	0	0	0	0	0	0	0	0	0	0	0	0	0	0	0	0	0.00154484
d__Bacteria;p__RCP2-54;c__RCP2-54;o__RCP2-54;f__RCP2-54;g__RCP2-54	66	38	0	111	0	0	0	0	0	19	34	0	0	0	0	0	0	0	0	0	0	268	0.000364882	234	34	0.000610838	9.67547e-05	0.00153317	0.000893466	0	0.00154448	0	0	0	0	0	0.000456599	0.00114733	0	0	0	0	0	0	0	0	0	0
d__Bacteria;p__Schekmanbacteria;c__Schekmanbacteria;o__Schekmanbacteria;f__Schekmanbacteria;g__Schekmanbacteria	0	9	0	0	0	0	0	0	0	0	0	0	0	0	0	0	0	0	0	0	0	9	1.22535e-05	9	0	2.34938e-05	0	0	0.00021161	0	0	0	0	0	0	0	0	0	0	0	0	0	0	0	0	0	0	0
d__Bacteria;p__Spirochaetota;c__Leptospirae;o__Leptospirales;f__Leptospiraceae;g__RBG-16-49-21	0	0	0	0	0	4	0	0	0	0	0	0	0	0	0	0	0	0	0	0	0	4	5.446e-06	4	0	1.04417e-05	0	0	0	0	0	0	0.000111464	0	0	0	0	0	0	0	0	0	0	0	0	0	0	0
d__Bacteria;p__Spirochaetota;c__Spirochaetia;o__Spirochaetales;f__Spirochaetaceae;g__Spirochaeta	0	0	0	17	9	54	0	3	7	6	0	12	0	0	0	0	0	0	0	0	0	108	0.000147042	96	12	0.0002506	3.41487e-05	0	0	0	0.000236541	0.000272216	0.00150477	0	0.000168966	0.000146107	0.000144189	0	0.000397049	0	0	0	0	0	0	0	0	0
d__Bacteria;p__Spirochaetota;c__Spirochaetia;o__Spirochaetales;f__Spirochaetaceae;g__Treponema	0	0	0	0	0	9	0	0	0	0	23	0	0	0	0	0	0	0	0	0	0	32	4.3568e-05	9	23	2.34938e-05	6.54517e-05	0	0	0	0	0	0.000250794	0	0	0	0	0.000776136	0	0	0	0	0	0	0	0	0	0
d__Bacteria;p__Spirochaetota;c__Spirochaetia;o__Spirochaetales;f__Spirochaetaceae;g__uncultured	0	0	4	0	10	0	5	0	11	0	0	10	8	0	0	0	0	10	51	89	44	242	0.000329483	30	212	7.83126e-05	0.000603294	0	0	0.00024754	0	0.000302462	0	0.000150385	0	0.000229597	0	0	0.000330874	0.000253028	0	0	0	0	0.000293936	0.00120553	0.00243649	0.00119251
d__Bacteria;p__Spirochaetota;c__V2072-189E03;o__V2072-189E03;f__V2072-189E03;g__V2072-189E03	0	0	0	0	5	5	0	0	0	4	0	0	0	0	0	0	0	0	0	0	0	14	1.9061e-05	14	0	3.65459e-05	0	0	0	0	0	0.000151231	0.00013933	0	0	0	9.61261e-05	0	0	0	0	0	0	0	0	0	0	0
d__Bacteria;p__Sumerlaeota;c__Sumerlaeia;o__Sumerlaeales;f__Sumerlaeaceae;g__Sumerlaea	0	0	0	34	0	3	0	0	11	0	0	0	0	0	0	22	20	63	100	6	86	345	0.000469718	48	297	0.0001253	0.000845181	0	0	0	0.000473083	0	8.35981e-05	0	0	0.000229597	0	0	0	0	0	0	0.000795114	0.00079425	0.0018518	0.00236379	0.000164258	0.00233081
d__Bacteria;p__Sumerlaeota;c__Sumerlaeia;o__uncultured;f__uncultured;g__uncultured	0	0	0	15	0	0	0	0	0	0	0	0	0	0	0	0	0	0	0	0	0	15	2.04225e-05	15	0	3.91563e-05	0	0	0	0	0.000208713	0	0	0	0	0	0	0	0	0	0	0	0	0	0	0	0	0
d__Bacteria;p__Synergistota;c__Synergistia;o__Synergistales;f__Synergistaceae;__	0	0	0	0	0	3	2	3	0	0	0	0	0	0	2	5	7	54	64	91	106	337	0.000458826	8	329	2.08834e-05	0.000936244	0	0	0	0	0	8.35981e-05	6.0154e-05	0.000168966	0	0	0	0	0	0	7.66636e-05	0.000180708	0.000277987	0.00158725	0.00151282	0.00249124	0.00287286
d__Bacteria;p__Synergistota;c__Synergistia;o__Synergistales;f__Synergistaceae;g__Thermovirga	0	0	0	0	0	0	0	0	5	3	0	0	0	0	0	20	52	440	45	4	14	583	0.000793755	8	575	2.08834e-05	0.00163629	0	0	0	0	0	0	0	0	0.000104362	7.20946e-05	0	0	0	0	0	0.000722831	0.00206505	0.0129332	0.0010637	0.000109505	0.000379435
d__Bacteria;p__TX1A-33;c__TX1A-33;o__TX1A-33;f__TX1A-33;g__TX1A-33	0	3	0	0	0	0	0	0	0	0	0	0	0	0	0	0	0	0	0	0	0	3	4.0845e-06	3	0	7.83126e-06	0	0	7.05368e-05	0	0	0	0	0	0	0	0	0	0	0	0	0	0	0	0	0	0	0
d__Bacteria;p__Verrucomicrobiota;c__Chlamydiae;o__Chlamydiales;f__Chlamydiaceae;g__Chlamydiaceae	0	0	0	0	0	0	0	0	0	0	0	0	0	0	0	0	0	0	0	14	24	38	5.1737e-05	0	38	0	0.000108138	0	0	0	0	0	0	0	0	0	0	0	0	0	0	0	0	0	0	0	0.000383268	0.000650459
d__Bacteria;p__Verrucomicrobiota;c__Chlamydiae;o__Chlamydiales;f__Parachlamydiaceae;__	0	0	0	8	0	0	0	0	0	0	0	0	0	0	0	0	0	0	0	21	0	29	3.94835e-05	8	21	2.08834e-05	5.97603e-05	0	0	0	0.000111314	0	0	0	0	0	0	0	0	0	0	0	0	0	0	0	0.000574901	0
d__Bacteria;p__Verrucomicrobiota;c__Chlamydiae;o__Chlamydiales;f__Parachlamydiaceae;g__Candidatus_Rubidus	0	0	0	0	0	0	0	0	2	0	0	0	0	0	0	0	0	0	0	0	0	2	2.723e-06	2	0	5.22084e-06	0	0	0	0	0	0	0	0	0	4.17449e-05	0	0	0	0	0	0	0	0	0	0	0	0
d__Bacteria;p__Verrucomicrobiota;c__Chlamydiae;o__Chlamydiales;f__Parachlamydiaceae;g__Neochlamydia	0	2	5	0	0	3	3	0	0	0	0	2	0	5	0	0	0	0	16	11	25	72	9.8028e-05	13	59	3.39355e-05	0.000167898	0	4.70245e-05	0.000309425	0	0	8.35981e-05	9.0231e-05	0	0	0	0	6.61748e-05	0	0.000160046	0	0	0	0	0.000378206	0.000301139	0.000677562
d__Bacteria;p__Verrucomicrobiota;c__Chlamydiae;o__Chlamydiales;f__Parachlamydiaceae;g__uncultured	0	0	0	0	0	0	0	0	0	0	0	0	0	0	0	0	0	0	0	0	21	21	2.85915e-05	0	21	0	5.97603e-05	0	0	0	0	0	0	0	0	0	0	0	0	0	0	0	0	0	0	0	0	0.000569152
d__Bacteria;p__Verrucomicrobiota;c__Chlamydiae;o__Chlamydiales;f__Simkaniaceae;__	0	0	0	0	14	25	14	2	8	3	0	0	0	0	0	0	0	0	0	0	0	66	8.9859e-05	66	0	0.000172288	0	0	0	0	0	0.000423447	0.000696651	0.000421078	0.000112644	0.00016698	7.20946e-05	0	0	0	0	0	0	0	0	0	0	0
d__Bacteria;p__Verrucomicrobiota;c__Chlamydiae;o__Chlamydiales;f__Simkaniaceae;g__uncultured	0	2	0	27	10	7	3	0	0	0	0	0	0	2	0	0	0	0	0	0	0	51	6.94365e-05	49	2	0.000127911	5.69145e-06	0	4.70245e-05	0	0.000375684	0.000302462	0.000195062	9.0231e-05	0	0	0	0	0	0	6.40184e-05	0	0	0	0	0	0	0
d__Bacteria;p__Verrucomicrobiota;c__Chlamydiae;o__Chlamydiales;f__cvE6;g__cvE6	0	6	6	26	0	0	0	0	0	0	0	0	0	0	0	0	0	0	0	0	0	38	5.1737e-05	38	0	9.9196e-05	0	0	0.000141074	0.00037131	0.000361769	0	0	0	0	0	0	0	0	0	0	0	0	0	0	0	0	0
d__Bacteria;p__Verrucomicrobiota;c__Chlamydiae;o__LD1-PA32;f__LD1-PA32;g__LD1-PA32	0	0	0	0	0	0	0	0	0	0	0	0	0	2	0	0	0	0	0	0	0	2	2.723e-06	0	2	0	5.69145e-06	0	0	0	0	0	0	0	0	0	0	0	0	0	6.40184e-05	0	0	0	0	0	0	0
d__Bacteria;p__Verrucomicrobiota;c__Kiritimatiellae;o__Kiritimatiellales;f__Kiritimatiellaceae;g__MSBL3	0	0	0	0	0	2	0	0	0	6	0	0	0	0	0	0	0	0	0	0	0	8	1.0892e-05	8	0	2.08834e-05	0	0	0	0	0	0	5.5732e-05	0	0	0	0.000144189	0	0	0	0	0	0	0	0	0	0	0
d__Bacteria;p__Verrucomicrobiota;c__Kiritimatiellae;o__WCHB1-41;f__WCHB1-41;g__WCHB1-41	0	25	4	0	8	39	62	11	18	20	3	21	11	9	0	8	22	154	121	110	368	1014	0.00138056	187	827	0.000488149	0.00235342	0	0.000587807	0.00024754	0	0.00024197	0.00108677	0.00186477	0.000619544	0.000375704	0.000480631	0.000101235	0.000694835	0.000347914	0.000288083	0	0.000289132	0.000873675	0.00452662	0.00286018	0.00301139	0.00997371
d__Bacteria;p__Verrucomicrobiota;c__Lentisphaeria;o__Oligosphaerales;f__Lenti-02;g__Lenti-02	0	9	0	0	0	5	0	0	0	0	0	0	0	0	0	12	0	19	37	114	284	480	0.00065352	14	466	3.65459e-05	0.00132611	0	0.00021161	0	0	0	0.00013933	0	0	0	0	0	0	0	0	0	0.000433698	0	0.000558479	0.000874601	0.00312089	0.0076971
d__Bacteria;p__Verrucomicrobiota;c__Lentisphaeria;o__Victivallales;f__GWF2-44-16;g__GWF2-44-16	0	0	0	0	0	0	0	0	0	0	0	0	0	0	0	0	0	0	0	0	9	9	1.22535e-05	0	9	0	2.56115e-05	0	0	0	0	0	0	0	0	0	0	0	0	0	0	0	0	0	0	0	0	0.000243922
d__Bacteria;p__Verrucomicrobiota;c__Lentisphaeria;o__Victivallales;f__Victivallales;g__Victivallales	0	0	0	0	0	0	3	0	0	0	0	0	0	0	0	0	0	0	0	6	0	9	1.22535e-05	3	6	7.83126e-06	1.70744e-05	0	0	0	0	0	0	9.0231e-05	0	0	0	0	0	0	0	0	0	0	0	0	0.000164258	0
d__Bacteria;p__Verrucomicrobiota;c__Omnitrophia;o__Omnitrophales;f__Omnitrophaceae;g__Candidatus_Omnitrophus	0	6	3	26	0	10	16	0	3	0	0	0	0	0	0	9	0	18	22	36	38	187	0.000254601	64	123	0.000167067	0.000350024	0	0.000141074	0.000185655	0.000361769	0	0.00027866	0.000481232	0	6.26174e-05	0	0	0	0	0	0	0.000325274	0	0.000529085	0.000520033	0.000985545	0.00102989
d__Bacteria;p__Verrucomicrobiota;c__Omnitrophia;o__Omnitrophales;f__Omnitrophales;g__Omnitrophales	11	8	0	13	0	0	0	0	0	0	0	0	0	0	0	0	0	0	0	0	0	32	4.3568e-05	32	0	8.35335e-05	0	0.000255529	0.000188098	0	0.000180885	0	0	0	0	0	0	0	0	0	0	0	0	0	0	0	0	0
d__Bacteria;p__Verrucomicrobiota;c__Verrucomicrobiae;o__B29;f__B29;g__B29	0	5	0	0	0	0	0	0	0	0	0	15	0	0	0	0	0	0	0	0	0	20	2.723e-05	5	15	1.30521e-05	4.26859e-05	0	0.000117561	0	0	0	0	0	0	0	0	0	0.000496311	0	0	0	0	0	0	0	0	0
d__Bacteria;p__Verrucomicrobiota;c__Verrucomicrobiae;o__Chthoniobacterales;__;__	0	0	0	2	0	0	0	0	0	0	0	0	0	0	0	0	0	0	0	0	0	2	2.723e-06	2	0	5.22084e-06	0	0	0	0	2.78284e-05	0	0	0	0	0	0	0	0	0	0	0	0	0	0	0	0	0
d__Bacteria;p__Verrucomicrobiota;c__Verrucomicrobiae;o__Chthoniobacterales;f__Chthoniobacteraceae;g__Candidatus_Udaeobacter	137	111	16	46	0	0	0	10	0	9	22	4	0	0	0	0	0	0	0	0	0	355	0.000483333	329	26	0.000858828	7.39889e-05	0.00318249	0.00260986	0.00099016	0.000640053	0	0	0	0.000563222	0	0.000216284	0.00074239	0.00013235	0	0	0	0	0	0	0	0	0
d__Bacteria;p__Verrucomicrobiota;c__Verrucomicrobiae;o__Chthoniobacterales;f__Chthoniobacteraceae;g__Chthoniobacter	4	0	0	76	0	3	0	0	0	2	0	0	0	0	0	0	0	0	0	0	0	85	0.000115728	85	0	0.000221886	0	9.29195e-05	0	0	0.00105748	0	8.35981e-05	0	0	0	4.80631e-05	0	0	0	0	0	0	0	0	0	0	0
d__Bacteria;p__Verrucomicrobiota;c__Verrucomicrobiae;o__Chthoniobacterales;f__Chthoniobacteraceae;g__LD29	0	0	0	0	0	0	0	0	0	0	0	0	0	0	0	0	0	7	0	0	0	7	9.5305e-06	0	7	0	1.99201e-05	0	0	0	0	0	0	0	0	0	0	0	0	0	0	0	0	0	0.000205755	0	0	0
d__Bacteria;p__Verrucomicrobiota;c__Verrucomicrobiae;o__Chthoniobacterales;f__Terrimicrobiaceae;g__Terrimicrobium	0	0	16	0	9	9	0	4	8	13	0	0	11	0	0	0	0	2	0	6	0	78	0.000106197	59	19	0.000154015	5.40688e-05	0	0	0.00099016	0	0.000272216	0.000250794	0	0.000225289	0.00016698	0.00031241	0	0	0.000347914	0	0	0	0	5.87872e-05	0	0.000164258	0
d__Bacteria;p__Verrucomicrobiota;c__Verrucomicrobiae;o__Chthoniobacterales;f__Xiphinematobacteraceae;g__Candidatus_Xiphinematobacter	0	0	0	26	0	0	0	0	0	0	0	0	0	0	0	0	0	0	0	0	0	26	3.5399e-05	26	0	6.78709e-05	0	0	0	0	0.000361769	0	0	0	0	0	0	0	0	0	0	0	0	0	0	0	0	0
d__Bacteria;p__Verrucomicrobiota;c__Verrucomicrobiae;o__LD1-PB3;f__LD1-PB3;g__LD1-PB3	0	0	0	0	0	3	0	0	0	0	0	0	0	0	0	0	0	0	0	0	0	3	4.0845e-06	3	0	7.83126e-06	0	0	0	0	0	0	8.35981e-05	0	0	0	0	0	0	0	0	0	0	0	0	0	0	0
d__Bacteria;p__Verrucomicrobiota;c__Verrucomicrobiae;o__Methylacidiphilales;f__Methylacidiphilaceae;g__uncultured	0	2	0	11	0	0	0	0	0	0	0	0	0	0	0	0	0	0	0	0	0	13	1.76995e-05	13	0	3.39355e-05	0	0	4.70245e-05	0	0.000153056	0	0	0	0	0	0	0	0	0	0	0	0	0	0	0	0	0
d__Bacteria;p__Verrucomicrobiota;c__Verrucomicrobiae;o__Opitutales;f__Opitutaceae;__	0	7	0	0	0	10	15	0	0	0	0	0	0	0	0	0	0	0	0	9	0	41	5.58215e-05	32	9	8.35335e-05	2.56115e-05	0	0.000164586	0	0	0	0.00027866	0.000451155	0	0	0	0	0	0	0	0	0	0	0	0	0.000246386	0
d__Bacteria;p__Verrucomicrobiota;c__Verrucomicrobiae;o__Opitutales;f__Opitutaceae;g__Alterococcus	0	0	0	28	0	0	0	0	0	0	0	0	19	0	0	0	0	0	0	0	0	47	6.39905e-05	28	19	7.30918e-05	5.40688e-05	0	0	0	0.000389598	0	0	0	0	0	0	0	0	0.000600943	0	0	0	0	0	0	0	0
d__Bacteria;p__Verrucomicrobiota;c__Verrucomicrobiae;o__Opitutales;f__Opitutaceae;g__Lacunisphaera	0	33	6	0	0	0	0	0	14	0	0	0	29	0	0	0	0	0	0	0	0	82	0.000111643	53	29	0.000138352	8.25261e-05	0	0.000775905	0.00037131	0	0	0	0	0	0.000292215	0	0	0	0.000917228	0	0	0	0	0	0	0	0
d__Bacteria;p__Verrucomicrobiota;c__Verrucomicrobiae;o__Opitutales;f__Opitutaceae;g__Opitutus	18	73	10	32	28	14	20	8	46	31	28	0	0	0	0	0	8	0	58	0	0	374	0.000509201	280	94	0.000730918	0.000267498	0.000418138	0.0017164	0.00061885	0.000445255	0.000846894	0.000390124	0.00060154	0.000450577	0.000960134	0.000744977	0.000944861	0	0	0	0	0	0.0003177	0	0.001371	0	0
d__Bacteria;p__Verrucomicrobiota;c__Verrucomicrobiae;o__Opitutales;f__Opitutaceae;g__uncultured	0	0	0	5	0	0	0	0	0	0	0	0	0	0	0	0	0	0	0	0	0	5	6.8075e-06	5	0	1.30521e-05	0	0	0	0	6.9571e-05	0	0	0	0	0	0	0	0	0	0	0	0	0	0	0	0	0
d__Bacteria;p__Verrucomicrobiota;c__Verrucomicrobiae;o__Opitutales;f__Puniceicoccaceae;__	0	0	0	0	0	0	0	0	0	0	0	0	0	0	0	0	0	0	4	0	0	4	5.446e-06	0	4	0	1.13829e-05	0	0	0	0	0	0	0	0	0	0	0	0	0	0	0	0	0	0	9.45515e-05	0	0
d__Bacteria;p__Verrucomicrobiota;c__Verrucomicrobiae;o__Opitutales;f__Puniceicoccaceae;g__Verruc-01	0	0	0	0	0	0	0	0	0	0	0	0	0	0	0	0	0	0	0	27	0	27	3.67605e-05	0	27	0	7.68346e-05	0	0	0	0	0	0	0	0	0	0	0	0	0	0	0	0	0	0	0	0.000739159	0
d__Bacteria;p__Verrucomicrobiota;c__Verrucomicrobiae;o__Pedosphaerales;f__Pedosphaeraceae;__	0	0	0	8	0	0	0	0	0	0	0	0	11	0	0	0	0	0	0	0	0	19	2.58685e-05	8	11	2.08834e-05	3.1303e-05	0	0	0	0.000111314	0	0	0	0	0	0	0	0	0.000347914	0	0	0	0	0	0	0	0
d__Bacteria;p__Verrucomicrobiota;c__Verrucomicrobiae;o__Pedosphaerales;f__Pedosphaeraceae;g__ADurb.Bin063-1	0	0	0	9	0	0	0	0	0	0	0	0	0	0	0	0	0	0	0	0	0	9	1.22535e-05	9	0	2.34938e-05	0	0	0	0	0.000125228	0	0	0	0	0	0	0	0	0	0	0	0	0	0	0	0	0
d__Bacteria;p__Verrucomicrobiota;c__Verrucomicrobiae;o__Pedosphaerales;f__Pedosphaeraceae;g__ADurb.Bin118	0	0	0	45	0	0	0	0	0	7	0	0	0	0	0	0	0	0	0	0	0	52	7.0798e-05	52	0	0.000135742	0	0	0	0	0.000626139	0	0	0	0	0	0.000168221	0	0	0	0	0	0	0	0	0	0	0
d__Bacteria;p__Verrucomicrobiota;c__Verrucomicrobiae;o__Pedosphaerales;f__Pedosphaeraceae;g__DEV008	0	8	0	0	0	0	0	0	0	0	0	0	0	0	0	0	0	0	0	0	0	8	1.0892e-05	8	0	2.08834e-05	0	0	0.000188098	0	0	0	0	0	0	0	0	0	0	0	0	0	0	0	0	0	0	0
d__Bacteria;p__Verrucomicrobiota;c__Verrucomicrobiae;o__Pedosphaerales;f__Pedosphaeraceae;g__DEV114	0	0	0	6	0	0	0	0	0	0	0	0	0	0	0	0	0	0	0	0	0	6	8.169e-06	6	0	1.56625e-05	0	0	0	0	8.34852e-05	0	0	0	0	0	0	0	0	0	0	0	0	0	0	0	0	0
d__Bacteria;p__Verrucomicrobiota;c__Verrucomicrobiae;o__Pedosphaerales;f__Pedosphaeraceae;g__Pedosphaeraceae	58	119	0	123	15	0	13	16	15	5	24	0	14	0	0	31	13	137	18	19	24	644	0.000876806	364	280	0.000950193	0.000796804	0.00134733	0.00279796	0	0.00171145	0.000453693	0	0.000391001	0.000901155	0.000313087	0.000120158	0.000809881	0	0.0004428	0	0	0.00112039	0.000516262	0.00402692	0.000425482	0.000520149	0.000650459
d__Bacteria;p__Verrucomicrobiota;c__Verrucomicrobiae;o__Pedosphaerales;f__Pedosphaeraceae;g__uncultured	61	232	63	129	10	11	0	0	0	22	67	5	59	0	0	0	0	0	0	0	0	659	0.000897229	528	131	0.0013783	0.00037279	0.00141702	0.00545484	0.00389876	0.00179493	0.000302462	0.000306526	0	0	0	0.000528694	0.00226092	0.000165437	0.00186608	0	0	0	0	0	0	0	0
d__Bacteria;p__Verrucomicrobiota;c__Verrucomicrobiae;o__S-BQ2-57_soil_group;f__S-BQ2-57_soil_group;g__S-BQ2-57_soil_group	0	0	3	20	0	0	0	0	0	0	102	0	0	0	0	0	0	0	0	0	0	125	0.000170188	23	102	6.00397e-05	0.000290264	0	0	0.000185655	0.000278284	0	0	0	0	0	0	0.00344199	0	0	0	0	0	0	0	0	0	0
d__Bacteria;p__Verrucomicrobiota;c__Verrucomicrobiae;o__UA11;f__UA11;g__UA11	0	0	0	7	0	0	0	0	0	0	0	0	0	0	0	0	0	0	0	0	0	7	9.5305e-06	7	0	1.82729e-05	0	0	0	0	9.73994e-05	0	0	0	0	0	0	0	0	0	0	0	0	0	0	0	0	0
d__Bacteria;p__Verrucomicrobiota;c__Verrucomicrobiae;o__Verrucomicrobiales;f__Rubritaleaceae;g__Luteolibacter	10	0	0	75	13	0	0	0	0	7	0	0	6	0	0	0	0	0	0	10	15	136	0.000185164	105	31	0.000274094	8.82176e-05	0.000232299	0	0	0.00104357	0.000393201	0	0	0	0	0.000168221	0	0	0.000189771	0	0	0	0	0	0	0.000273763	0.000406537
d__Bacteria;p__Verrucomicrobiota;c__Verrucomicrobiae;o__Verrucomicrobiales;f__Verrucomicrobiaceae;g__Prosthecobacter	0	4	0	0	0	0	0	0	0	5	0	0	0	0	0	0	0	0	0	0	0	9	1.22535e-05	9	0	2.34938e-05	0	0	9.4049e-05	0	0	0	0	0	0	0	0.000120158	0	0	0	0	0	0	0	0	0	0	0
d__Bacteria;p__Verrucomicrobiota;c__Verrucomicrobiae;o__Verrucomicrobiales;f__Verrucomicrobiaceae;g__Roseimicrobium	2	0	0	3	0	0	0	0	0	20	3	0	0	0	0	0	0	0	2	0	0	30	4.0845e-05	25	5	6.52605e-05	1.42286e-05	4.64598e-05	0	0	4.17426e-05	0	0	0	0	0	0.000480631	0.000101235	0	0	0	0	0	0	0	4.72757e-05	0	0
d__Bacteria;p__Verrucomicrobiota;c__Verrucomicrobiae;o__Verrucomicrobiales;f__Verrucomicrobiaceae;g__Verrucomicrobium	0	5	0	0	0	0	0	0	0	0	0	0	0	0	0	0	0	0	0	0	0	5	6.8075e-06	5	0	1.30521e-05	0	0	0.000117561	0	0	0	0	0	0	0	0	0	0	0	0	0	0	0	0	0	0	0
d__Bacteria;p__Verrucomicrobiota;c__Verrucomicrobiae;o__Verrucomicrobiales;f__Verrucomicrobiaceae;g__uncultured	19	13	0	79	0	0	0	0	3	0	0	0	0	0	0	0	0	0	0	0	0	114	0.000155211	114	0	0.000297588	0	0.000441368	0.000305659	0	0.00109922	0	0	0	0	6.26174e-05	0	0	0	0	0	0	0	0	0	0	0	0
d__Bacteria;p__WOR-1;c__WOR-1;o__WOR-1;f__WOR-1;g__WOR-1	0	0	0	0	0	7	2	2	12	2	0	0	0	0	0	0	0	0	0	0	0	25	3.40375e-05	25	0	6.52605e-05	0	0	0	0	0	0	0.000195062	6.0154e-05	0.000112644	0.00025047	4.80631e-05	0	0	0	0	0	0	0	0	0	0	0
d__Bacteria;p__WPS-2;c__WPS-2;o__WPS-2;f__WPS-2;g__WPS-2	32	6	0	16	0	2	5	0	0	0	18	0	5	0	0	0	0	0	0	0	0	84	0.000114366	61	23	0.000159236	6.54517e-05	0.000743356	0.000141074	0	0.000222627	0	5.5732e-05	0.000150385	0	0	0	0.00060741	0	0.000158143	0	0	0	0	0	0	0	0
d__Bacteria;p__WS1;c__WS1;o__WS1;f__WS1;g__WS1	0	11	0	2	2	18	70	29	24	0	0	56	0	0	14	29	0	64	190	110	488	1107	0.00150718	156	951	0.000407226	0.00270629	0	0.000258635	0	2.78284e-05	6.04924e-05	0.000501588	0.00210539	0.00163334	0.000500939	0	0	0.00185289	0	0	0.000536645	0.0010481	0	0.00188119	0.00449119	0.00301139	0.013226
d__Bacteria;p__WS2;c__WS2;o__WS2;f__WS2;g__WS2	10	17	8	69	0	3	4	4	0	0	0	0	0	0	0	0	0	0	0	0	0	115	0.000156573	115	0	0.000300198	0	0.000232299	0.000399708	0.00049508	0.00096008	0	8.35981e-05	0.000120308	0.000225289	0	0	0	0	0	0	0	0	0	0	0	0	0
d__Bacteria;p__WS4;c__WS4;o__WS4;f__WS4;g__WS4	0	0	0	0	0	0	0	0	0	0	0	0	0	0	0	0	0	0	56	53	69	178	0.000242347	0	178	0	0.000506539	0	0	0	0	0	0	0	0	0	0	0	0	0	0	0	0	0	0	0.00132372	0.00145094	0.00187007
d__Bacteria;p__Zixibacteria;c__Zixibacteria;o__Zixibacteria;f__Zixibacteria;g__Zixibacteria	0	0	0	7	0	0	0	0	0	0	0	0	0	0	0	0	0	0	0	0	0	7	9.5305e-06	7	0	1.82729e-05	0	0	0	0	9.73994e-05	0	0	0	0	0	0	0	0	0	0	0	0	0	0	0	0	0
sum	43048	42531	16159	71869	33062	35886	33248	17755	47910	41612	29634	30223	31617	31241	26088	27669	25181	34021	42305	36528	36897	734484		383080	351404
sum Archaea	83	286	977	163	2025	1336	920	416	1305	1129	13	204	343	219	67	206	771	508	2768	1668	3097	18504
sum Bacteria	42965	42245	15182	71706	31037	34550	32328	17339	46605	40483	29621	30019	31274	31022	26021	27463	24410	33513	39537	34860	33800	715980
relative archaea	0.00192808	0.00672451	0.0604617	0.00226802	0.0612486	0.037229	0.0276708	0.02343	0.0272386	0.0271316	0.000438685	0.00674983	0.0108486	0.00701002	0.00256823	0.00744516	0.0306183	0.014932	0.0654296	0.0456636	0.0839364	0.0251932
relative bacteria	0.998072	0.993275	0.939538	0.997732	0.938751	0.962771	0.972329	0.97657	0.972761	0.972868	0.999561	0.99325	0.989151	0.99299	0.997432	0.992555	0.969382	0.985068	0.93457	0.954336	0.916064	0.974807

## Sheet: Supplementary Data 2
	Counts at Order level																						Relative abundance Order level
Taxon	23_BH1	56_BH1	68_BH1	86_BH1	106_BH1	166_BH1	186_BH1	259_BH1	295_BH1	305_BH1	50_BH6	100_BH6	162_BH6	198_BH6	285_BH6	345_BH6	535_BH6	564_BH6	655_BH6	695_BH6	711_BH6	total count	total relative	total core BH1	total core BH6	total relative core BH1	total relative core BH6	23_BH1	56_BH1	68_BH1	86_BH1	106_BH1	166_BH1	186_BH1	259_BH1	295_BH1	305_BH1	50_BH6	100_BH6	162_BH6	198_BH6	285_BH6	345_BH6	535_BH6	564_BH6	655_BH6	695_BH6	711_BH6
d__Archaea;p__Crenarchaeota;c__Bathyarchaeia;o__Bathyarchaeia	5	22	5	26	79	499	282	56	127	113	13	138	27	50	16	0	30	64	51	42	11	1656	0.00225464	1187	442	0.0039899	0.00125781	0.000116149	0.00051727	0.000309425	0.000361769	0.00238945	0.0139051	0.00848171	0.00315404	0.0026508	0.00271556	0.000438685	0.00456606	0.000853971	0.00160046	0.000613309	0	0.00119137	0.00188119	0.00120553	0.0011498	0.000298127
d__Archaea;p__Crenarchaeota;c__Nitrososphaeria;o__Nitrosopumilales	58	57	0	26	0	2	0	0	0	0	0	0	0	0	0	0	0	0	0	0	0	143	0.000194695	28	0	9.41173e-05	0	0.00134733	0.0013402	0	0.000361769	0	5.5732e-05	0	0	0	0	0	0	0	0	0	0	0	0	0	0	0
d__Archaea;p__Crenarchaeota;c__Nitrososphaeria;o__Nitrososphaerales	7	0	0	14	0	14	57	28	121	116	0	66	0	103	26	188	703	421	2356	1339	2920	8479	0.0115442	350	8122	0.00117647	0.023113	0.000162609	0	0	0.000194799	0	0.000390124	0.00171439	0.00157702	0.00252557	0.00278766	0	0.00218377	0	0.00329695	0.000996627	0.00679461	0.0279179	0.0123747	0.0556908	0.0366568	0.0791392
d__Archaea;p__Euryarchaeota;c__Methanobacteria;o__Methanobacteriales	0	0	0	0	11	113	92	13	122	52	0	0	0	34	25	15	29	15	129	101	59	810	0.00110282	403	407	0.00135462	0.00115821	0	0	0	0	0.000332708	0.00314886	0.00276708	0.000732188	0.00254644	0.00124964	0	0	0	0.00108831	0.000958295	0.000542123	0.00115166	0.000440904	0.00304928	0.002765	0.00159905
d__Archaea;p__Halobacterota;c__Methanomicrobia;o__Methanomicrobiales	0	0	0	0	5	286	73	5	0	0	0	0	0	0	0	0	0	0	118	186	91	764	0.00104019	369	395	0.00124033	0.00112406	0	0	0	0	0.000151231	0.00796968	0.00219562	0.000281611	0	0	0	0	0	0	0	0	0	0	0.00278927	0.00509198	0.00246633
d__Archaea;p__Halobacterota;c__Methanosarcinia;o__Methanosarciniales	0	195	969	72	1847	304	269	273	812	749	0	0	316	27	0	0	9	0	39	0	7	5888	0.00801651	5295	398	0.0177983	0.0011326	0	0.00458489	0.0599666	0.00100182	0.0558647	0.00847127	0.00809071	0.015376	0.0169484	0.0179996	0	0	0.00999462	0.000864249	0	0	0.000357412	0	0.000921877	0	0.000189717
d__Archaea;p__Micrarchaeota;c__Micrarchaeia;o__Micrarchaeales	0	0	0	0	13	4	0	0	6	5	0	0	0	0	0	0	0	0	0	0	0	28	3.8122e-05	28	0	9.41173e-05	0	0	0	0	0	0.000393201	0.000111464	0	0	0.000125235	0.000120158	0	0	0	0	0	0	0	0	0	0	0
d__Archaea;p__Nanoarchaeota;c__Nanoarchaeia;o__Woesearchaeales	13	12	3	25	70	74	118	35	103	83	0	0	0	0	0	3	0	4	41	0	0	584	0.000795116	511	48	0.00171764	0.000136595	0.000301988	0.000282147	0.000185655	0.000347855	0.00211723	0.00206209	0.00354909	0.00197128	0.00214986	0.00199462	0	0	0	0	0	0.000108425	0	0.000117574	0.000969153	0	0
d__Archaea;p__Thermoplasmatota;c__Thermoplasmata;o__Methanomassiliicoccales	0	0	0	0	0	40	29	6	14	11	0	0	0	5	0	0	0	4	34	0	9	152	0.000206948	100	52	0.000336133	0.000147978	0	0	0	0	0	0.00111464	0.000872233	0.000337933	0.000292215	0.000264347	0	0	0	0.000160046	0	0	0	0.000117574	0.000803688	0	0.000243922
d__Bacteria;__;__;__	101	88	31	174	53	562	478	108	124	150	4	58	3	28	0	70	27	117	419	121	124	2840	0.00386666	1680	971	0.00564704	0.0027632	0.00234622	0.00206908	0.00191844	0.00242107	0.00160305	0.0156607	0.0143768	0.00608279	0.00258819	0.00360473	0.00013498	0.00191907	9.48857e-05	0.000896258	0	0.00252991	0.00107224	0.00343905	0.00990427	0.00331253	0.00336071
d__Bacteria;p__Acidobacteriota;c__AT-s3-28;o__AT-s3-28	16	6	0	35	0	0	0	0	0	0	0	0	0	0	0	0	0	0	0	0	0	57	7.76055e-05	35	0	0.000117647	0	0.000371678	0.000141074	0	0.000486997	0	0	0	0	0	0	0	0	0	0	0	0	0	0	0	0	0
d__Bacteria;p__Acidobacteriota;c__Acidobacteriae;__	0	2	0	6	0	0	0	0	0	0	0	0	0	0	0	0	0	0	0	0	0	8	1.0892e-05	6	0	2.0168e-05	0	0	4.70245e-05	0	8.34852e-05	0	0	0	0	0	0	0	0	0	0	0	0	0	0	0	0	0
d__Bacteria;p__Acidobacteriota;c__Acidobacteriae;o__Acidobacteriae	0	0	31	23	0	0	0	0	0	0	53	0	0	0	0	0	0	0	0	0	0	107	0.000145681	54	53	0.000181512	0.000150824	0	0	0.00191844	0.000320027	0	0	0	0	0	0	0.00178849	0	0	0	0	0	0	0	0	0	0
d__Bacteria;p__Acidobacteriota;c__Acidobacteriae;o__Acidobacteriales	12	0	0	13	0	0	0	0	0	0	0	0	0	0	0	2	0	0	0	0	0	27	3.67605e-05	13	2	4.36973e-05	5.69145e-06	0.000278759	0	0	0.000180885	0	0	0	0	0	0	0	0	0	0	0	7.22831e-05	0	0	0	0	0
d__Bacteria;p__Acidobacteriota;c__Acidobacteriae;o__Bryobacterales	9	10	12	84	22	0	0	0	11	19	27	0	110	5	0	0	0	0	13	0	0	322	0.000438403	148	155	0.000497477	0.000441088	0.000209069	0.000235123	0.00074262	0.00116879	0.000665416	0	0	0	0.000229597	0.000456599	0.000911116	0	0.00347914	0.000160046	0	0	0	0	0.000307292	0	0
d__Bacteria;p__Acidobacteriota;c__Acidobacteriae;o__Elev-16S-1166	0	0	0	10	0	0	0	0	0	0	0	0	0	0	0	0	0	0	0	0	0	10	1.3615e-05	10	0	3.36133e-05	0	0	0	0	0.000139142	0	0	0	0	0	0	0	0	0	0	0	0	0	0	0	0	0
d__Bacteria;p__Acidobacteriota;c__Acidobacteriae;o__PAUC26f	4	0	0	40	0	0	0	0	0	0	0	0	0	0	0	0	0	0	0	0	0	44	5.9906e-05	40	0	0.000134453	0	9.29195e-05	0	0	0.000556568	0	0	0	0	0	0	0	0	0	0	0	0	0	0	0	0	0
d__Bacteria;p__Acidobacteriota;c__Acidobacteriae;o__Subgroup_12	0	2	0	4	0	0	0	0	0	2	0	0	0	0	0	0	0	0	0	0	0	8	1.0892e-05	6	0	2.0168e-05	0	0	4.70245e-05	0	5.56568e-05	0	0	0	0	0	4.80631e-05	0	0	0	0	0	0	0	0	0	0	0
d__Bacteria;p__Acidobacteriota;c__Acidobacteriae;o__Subgroup_13	29	27	29	0	0	0	0	0	0	0	26	5	0	0	3	0	0	0	0	0	0	119	0.000162019	29	34	9.74787e-05	9.67547e-05	0.000673667	0.000634831	0.00179467	0	0	0	0	0	0	0	0.000877371	0.000165437	0	0	0.000114995	0	0	0	0	0	0
d__Bacteria;p__Acidobacteriota;c__Acidobacteriae;o__Subgroup_15	0	0	0	6	0	0	0	0	0	0	0	0	0	0	0	0	0	0	0	0	0	6	8.169e-06	6	0	2.0168e-05	0	0	0	0	8.34852e-05	0	0	0	0	0	0	0	0	0	0	0	0	0	0	0	0	0
d__Bacteria;p__Acidobacteriota;c__Acidobacteriae;o__Subgroup_2	0	0	0	20	0	0	0	0	0	0	23	0	0	0	2	0	0	0	0	0	0	45	6.12675e-05	20	25	6.72267e-05	7.11432e-05	0	0	0	0.000278284	0	0	0	0	0	0	0.000776136	0	0	0	7.66636e-05	0	0	0	0	0	0
d__Bacteria;p__Acidobacteriota;c__Aminicenantia;o__Aminicenantales	0	0	0	0	0	164	138	27	54	48	0	32	10	27	5	40	16	53	29	9	0	652	0.000887698	431	221	0.00144873	0.000628906	0	0	0	0	0	0.00457003	0.00415063	0.0015207	0.00112711	0.00115351	0	0.0010588	0.000316286	0.000864249	0.000191659	0.00144566	0.0006354	0.00155786	0.000685498	0.000246386	0
d__Bacteria;p__Acidobacteriota;c__Blastocatellia;o__11-24	53	3	0	208	4	0	0	0	0	0	49	0	0	0	0	0	0	0	0	0	0	317	0.000431596	212	49	0.000712603	0.000139441	0.00123118	7.05368e-05	0	0.00289415	0.000120985	0	0	0	0	0	0.00165351	0	0	0	0	0	0	0	0	0	0
d__Bacteria;p__Acidobacteriota;c__Blastocatellia;o__Blastocatellales	56	32	29	247	21	0	0	0	0	12	41	0	19	0	0	0	0	0	0	0	0	457	0.000622206	309	60	0.00103865	0.000170744	0.00130087	0.000752392	0.00179467	0.00343681	0.00063517	0	0	0	0	0.000288378	0.00138355	0	0.000600943	0	0	0	0	0	0	0	0
d__Bacteria;p__Acidobacteriota;c__Blastocatellia;o__DS-100	0	0	0	31	0	0	0	0	0	0	0	0	0	0	0	0	0	0	0	0	0	31	4.22065e-05	31	0	0.000104201	0	0	0	0	0.00043134	0	0	0	0	0	0	0	0	0	0	0	0	0	0	0	0	0
d__Bacteria;p__Acidobacteriota;c__Blastocatellia;o__Pyrinomonadales	1222	808	150	1817	110	15	0	25	32	31	1811	0	165	0	0	0	0	0	0	0	0	6186	0.00842224	2180	1976	0.00732771	0.00562316	0.0283869	0.0189979	0.00928275	0.0252821	0.00332708	0.00041799	0	0.00140805	0.000667919	0.000744977	0.0611122	0	0.00521871	0	0	0	0	0	0	0	0
d__Bacteria;p__Acidobacteriota;c__Holophagae;o__Holophagales	0	9	0	0	13	0	0	0	0	6	0	0	0	0	0	0	0	0	0	0	11	39	5.30985e-05	19	11	6.38653e-05	3.1303e-05	0	0.00021161	0	0	0.000393201	0	0	0	0	0.000144189	0	0	0	0	0	0	0	0	0	0	0.000298127
d__Bacteria;p__Acidobacteriota;c__Holophagae;o__Subgroup_7	967	1256	1159	666	577	85	7	76	133	103	874	12	1128	0	0	0	0	0	0	0	0	7043	0.00958904	2806	2014	0.0094319	0.0057313	0.0224633	0.0295314	0.0717247	0.00926686	0.0174521	0.00236861	0.000210539	0.00428048	0.00277604	0.00247525	0.0294931	0.000397049	0.035677	0	0	0	0	0	0	0	0
d__Bacteria;p__Acidobacteriota;c__Subgroup_11;o__Subgroup_11	0	7	0	14	0	0	0	0	0	0	0	0	0	0	0	0	0	0	0	0	0	21	2.85915e-05	14	0	4.70587e-05	0	0	0.000164586	0	0.000194799	0	0	0	0	0	0	0	0	0	0	0	0	0	0	0	0	0
d__Bacteria;p__Acidobacteriota;c__Subgroup_18;o__Subgroup_18	0	8	0	18	0	0	0	0	0	0	0	0	8	0	0	0	0	0	0	0	0	34	4.6291e-05	18	8	6.0504e-05	2.27658e-05	0	0.000188098	0	0.000250456	0	0	0	0	0	0	0	0	0.000253028	0	0	0	0	0	0	0	0
d__Bacteria;p__Acidobacteriota;c__Subgroup_22;o__Subgroup_22	4	0	0	119	0	0	0	0	0	3	0	0	0	0	0	0	0	0	0	0	0	126	0.000171549	122	0	0.000410083	0	9.29195e-05	0	0	0.00165579	0	0	0	0	0	7.20946e-05	0	0	0	0	0	0	0	0	0	0	0
d__Bacteria;p__Acidobacteriota;c__Subgroup_25;o__Subgroup_25	20	3	0	75	4	0	0	0	2	4	0	0	0	0	0	0	0	0	0	0	0	108	0.000147042	85	0	0.000285713	0	0.000464598	7.05368e-05	0	0.00104357	0.000120985	0	0	0	4.17449e-05	9.61261e-05	0	0	0	0	0	0	0	0	0	0	0
d__Bacteria;p__Acidobacteriota;c__Subgroup_5;o__Subgroup_5	17	0	0	53	0	0	0	0	0	3	0	0	0	0	0	0	0	0	0	0	0	73	9.93895e-05	56	0	0.000188235	0	0.000394908	0	0	0.000737453	0	0	0	0	0	7.20946e-05	0	0	0	0	0	0	0	0	0	0	0
d__Bacteria;p__Acidobacteriota;c__Thermoanaerobaculia;o__Thermoanaerobaculales	43	131	208	161	100	10	0	22	27	31	69	0	411	0	0	0	0	0	0	0	0	1213	0.0016515	559	480	0.00187899	0.00136595	0.000998885	0.00308011	0.0128721	0.00224019	0.00302462	0.00027866	0	0.00123909	0.000563557	0.000744977	0.00232841	0	0.0129993	0	0	0	0	0	0	0	0
d__Bacteria;p__Acidobacteriota;c__Vicinamibacteria;o__Subgroup_17	213	268	123	667	15	16	0	0	0	93	164	0	0	0	0	0	0	0	0	0	0	1559	0.00212258	914	164	0.00307226	0.000466699	0.00494797	0.00630129	0.00761186	0.00928077	0.000453693	0.000445856	0	0	0	0.00223493	0.00553418	0	0	0	0	0	0	0	0	0	0
d__Bacteria;p__Acidobacteriota;c__Vicinamibacteria;o__Vicinamibacterales	1626	2091	829	2532	654	184	68	154	310	573	1967	13	2464	0	22	13	0	0	0	0	0	13500	0.0183803	5304	4479	0.0178285	0.012746	0.0377718	0.0491641	0.0513027	0.0352308	0.019781	0.00512735	0.00204524	0.00867361	0.00647047	0.0137701	0.0663765	0.000430136	0.0779328	0	0.0008433	0.00046984	0	0	0	0	0
d__Bacteria;p__Actinobacteriota;c__Acidimicrobiia;__	47	0	0	0	0	0	0	0	0	0	0	0	0	0	0	0	0	0	0	0	0	47	6.39905e-05	0	0	0	0	0.0010918	0	0	0	0	0	0	0	0	0	0	0	0	0	0	0	0	0	0	0	0
d__Bacteria;p__Actinobacteriota;c__Acidimicrobiia;o__Actinomarinales	38	9	12	231	10	0	0	0	0	23	211	0	0	0	0	0	0	0	0	0	0	534	0.000727041	276	211	0.000927728	0.000600448	0.000882736	0.00021161	0.00074262	0.00321418	0.000302462	0	0	0	0	0.000552725	0.0071202	0	0	0	0	0	0	0	0	0	0
d__Bacteria;p__Actinobacteriota;c__Acidimicrobiia;o__IMCC26256	406	229	35	492	63	0	0	15	39	44	1041	0	173	0	0	0	0	0	0	0	0	2537	0.00345413	688	1214	0.0023126	0.00345471	0.00943133	0.00538431	0.00216598	0.00684579	0.00190551	0	0	0.000844832	0.000814026	0.00105739	0.0351286	0	0.00547174	0	0	0	0	0	0	0	0
d__Bacteria;p__Actinobacteriota;c__Acidimicrobiia;o__Microtrichales	92	284	73	1068	97	16	9	19	28	83	1287	0	82	0	0	0	0	0	0	0	0	3138	0.00427239	1393	1369	0.00468234	0.0038958	0.00213715	0.00667748	0.00451761	0.0148604	0.00293388	0.000445856	0.000270693	0.00107012	0.000584429	0.00199462	0.0434298	0	0.00259354	0	0	0	0	0	0	0	0
d__Bacteria;p__Actinobacteriota;c__Acidimicrobiia;o__uncultured	0	73	23	21	16	0	0	0	0	0	145	0	0	0	0	0	0	0	0	0	0	278	0.000378497	60	145	0.00020168	0.00041263	0	0.0017164	0.00142336	0.000292198	0.000483939	0	0	0	0	0	0.00489303	0	0	0	0	0	0	0	0	0	0
d__Bacteria;p__Actinobacteriota;c__Actinobacteria;__	0	0	0	0	0	0	0	0	0	0	0	0	0	0	0	0	0	0	0	2	0	2	2.723e-06	0	2	0	5.69145e-06	0	0	0	0	0	0	0	0	0	0	0	0	0	0	0	0	0	0	0	5.47525e-05	0
d__Bacteria;p__Actinobacteriota;c__Actinobacteria;o__0319-7L14	0	11	29	0	16	0	0	0	0	0	306	0	69	0	0	0	16	0	42	62	132	683	0.000929905	45	627	0.00015126	0.00178427	0	0.000258635	0.00179467	0	0.000483939	0	0	0	0	0	0.010326	0	0.00218237	0	0	0	0.0006354	0	0.00099279	0.00169733	0.00357753
d__Bacteria;p__Actinobacteriota;c__Actinobacteria;o__Catenulisporales	0	0	0	0	0	0	0	0	0	0	0	4	0	0	0	0	0	0	0	0	0	4	5.446e-06	0	4	0	1.13829e-05	0	0	0	0	0	0	0	0	0	0	0	0.00013235	0	0	0	0	0	0	0	0	0
d__Bacteria;p__Actinobacteriota;c__Actinobacteria;o__Corynebacteriales	136	41	0	89	0	0	47	0	50	44	0	148	0	174	140	164	440	103	658	410	511	3155	0.00429553	230	2748	0.000773107	0.00782006	0.00315926	0.000964003	0	0.00123836	0	0	0.00141362	0	0.00104362	0.00105739	0	0.00489693	0	0.0055696	0.00536645	0.00592721	0.0174735	0.00302754	0.0155537	0.0112243	0.0138494
d__Bacteria;p__Actinobacteriota;c__Actinobacteria;o__Euzebyales	0	0	0	0	0	0	0	0	0	0	0	0	0	0	0	0	0	0	0	0	32	32	4.3568e-05	0	32	0	9.10633e-05	0	0	0	0	0	0	0	0	0	0	0	0	0	0	0	0	0	0	0	0	0.000867279
d__Bacteria;p__Actinobacteriota;c__Actinobacteria;o__Frankiales	107	33	0	301	0	60	44	13	48	89	91	118	73	107	69	313	516	570	1130	1014	626	5322	0.0072459	555	4627	0.00186554	0.0131672	0.0024856	0.000775905	0	0.00418818	0	0.00167196	0.00132339	0.000732188	0.00100188	0.00213881	0.0030708	0.00390431	0.00230888	0.00342499	0.00264489	0.0113123	0.0204916	0.0167544	0.0267108	0.0277595	0.0169661
d__Bacteria;p__Actinobacteriota;c__Actinobacteria;o__Kineosporiales	71	0	0	105	0	0	0	0	0	0	0	0	0	0	0	0	0	0	0	0	0	176	0.000239624	105	0	0.00035294	0	0.00164932	0	0	0.00146099	0	0	0	0	0	0	0	0	0	0	0	0	0	0	0	0	0
d__Bacteria;p__Actinobacteriota;c__Actinobacteria;o__Micrococcales	10931	7575	1588	16305	5368	2667	3790	1741	2501	4718	710	4181	2209	4510	6453	3101	742	1449	2261	2255	736	85791	0.116804	38678	28607	0.13001	0.0814077	0.253926	0.178105	0.0982734	0.226871	0.162362	0.0743187	0.113992	0.0980569	0.052202	0.113381	0.023959	0.138338	0.0698675	0.144362	0.247355	0.112075	0.0294667	0.0425913	0.0534452	0.0617335	0.0199474
d__Bacteria;p__Actinobacteriota;c__Actinobacteria;o__Micromonosporales	187	15	26	179	18	0	0	0	0	76	0	0	0	115	0	21	324	52	995	1200	586	3794	0.00516553	299	3293	0.00100504	0.00937098	0.00434399	0.000352684	0.00160901	0.00249064	0.000544432	0	0	0	0	0.0018264	0	0	0	0.00368106	0	0.000758972	0.0128668	0.00152847	0.0235197	0.0328515	0.0158821
d__Bacteria;p__Actinobacteriota;c__Actinobacteria;o__PeM15	0	0	0	4	0	0	0	0	0	0	0	56	0	0	0	0	0	0	0	0	0	60	8.169e-05	4	56	1.34453e-05	0.000159361	0	0	0	5.56568e-05	0	0	0	0	0	0	0	0.00185289	0	0	0	0	0	0	0	0	0
d__Bacteria;p__Actinobacteriota;c__Actinobacteria;o__Propionibacteriales	335	100	0	751	22	0	3	16	0	69	137	749	311	106	51	71	508	84	37	336	214	3900	0.00530985	861	2604	0.00289411	0.00741027	0.00778201	0.00235123	0	0.0104496	0.000665416	0	9.0231e-05	0.000901155	0	0.00165818	0.00462307	0.0247825	0.00983648	0.00339298	0.00195492	0.00256605	0.0201739	0.00246906	0.000874601	0.00919842	0.00579993
d__Bacteria;p__Actinobacteriota;c__Actinobacteria;o__Pseudonocardiales	34	0	0	14	0	15	26	14	42	26	0	172	0	136	120	193	171	87	774	208	287	2319	0.00315732	137	2148	0.000460503	0.00611262	0.000789816	0	0	0.000194799	0	0.00041799	0.000782002	0.00078851	0.000876644	0.00062482	0	0.00569103	0	0.00435325	0.00459982	0.00697532	0.00679083	0.00255724	0.0182957	0.00569426	0.00777841
d__Bacteria;p__Actinobacteriota;c__Actinobacteria;o__Streptomycetales	0	19	5	67	0	0	0	0	0	28	0	262	0	87	179	0	82	0	490	246	229	1694	0.00230638	100	1575	0.000336133	0.00448202	0	0.000446733	0.000309425	0.000932252	0	0	0	0	0	0.000672883	0	0.00866889	0	0.0027848	0.00686139	0	0.00325642	0	0.0115826	0.00673456	0.00620647
d__Bacteria;p__Actinobacteriota;c__Actinobacteria;o__Streptosporangiales	0	0	0	21	0	0	0	0	0	0	0	0	0	50	26	0	29	0	41	35	0	202	0.000275023	21	181	7.0588e-05	0.000515077	0	0	0	0.000292198	0	0	0	0	0	0	0	0	0	0.00160046	0.000996627	0	0.00115166	0	0.000969153	0.000958169	0
d__Bacteria;p__Actinobacteriota;c__Actinobacteria;o__uncultured	0	0	0	0	0	0	0	0	0	0	9	0	0	0	0	0	0	0	0	0	0	9	1.22535e-05	0	9	0	2.56115e-05	0	0	0	0	0	0	0	0	0	0	0.000303705	0	0	0	0	0	0	0	0	0	0
d__Bacteria;p__Actinobacteriota;c__Coriobacteriia;o__Coriobacteriales	0	0	0	0	0	5	0	0	0	0	0	0	0	0	0	0	0	0	0	0	0	5	6.8075e-06	5	0	1.68067e-05	0	0	0	0	0	0	0.00013933	0	0	0	0	0	0	0	0	0	0	0	0	0	0	0
d__Bacteria;p__Actinobacteriota;c__Coriobacteriia;o__FS118-23B-02	0	0	0	0	0	8	14	7	0	16	0	0	0	0	0	0	23	363	0	0	0	431	0.000586807	45	386	0.00015126	0.00109845	0	0	0	0	0	0.000222928	0.000421078	0.000394255	0	0.000384504	0	0	0	0	0	0	0.000913387	0.0106699	0	0	0
d__Bacteria;p__Actinobacteriota;c__Coriobacteriia;o__OPB41	12	29	22	47	129	53	76	46	191	152	60	60	266	0	23	213	32	980	94	289	922	3696	0.0050321	716	2939	0.00240671	0.00836359	0.000278759	0.000681856	0.00136147	0.000653968	0.00390176	0.0014769	0.00228585	0.00259082	0.00398664	0.00365279	0.0020247	0.00198524	0.0084132	0	0.000881631	0.00769815	0.0012708	0.0288057	0.00222196	0.00791174	0.0249885
d__Bacteria;p__Actinobacteriota;c__MB-A2-108;o__MB-A2-108	1132	1050	142	449	32	12	6	27	59	49	242	0	42	0	0	19	0	0	62	40	0	3363	0.00457872	776	405	0.00260839	0.00115252	0.0262962	0.0246879	0.00878767	0.00624748	0.000967879	0.000334392	0.000180462	0.0015207	0.00123148	0.00117754	0.0081663	0	0.0013284	0	0	0.000686689	0	0	0.00146555	0.00109505	0
d__Bacteria;p__Actinobacteriota;c__RBG-16-55-12;o__RBG-16-55-12	0	0	0	0	35	125	73	28	73	55	0	198	133	62	35	6	0	25	49	49	53	999	0.00136014	389	610	0.00130756	0.00173589	0	0	0	0	0.00105862	0.00348325	0.00219562	0.00157702	0.00152369	0.00132173	0	0.0065513	0.0042066	0.00198457	0.00134161	0.000216849	0	0.00073484	0.00115826	0.00134144	0.00143643
d__Bacteria;p__Actinobacteriota;c__Rubrobacteria;o__Rubrobacterales	0	0	0	0	0	0	0	0	0	0	0	0	0	0	0	0	0	3	0	0	0	3	4.0845e-06	0	3	0	8.53718e-06	0	0	0	0	0	0	0	0	0	0	0	0	0	0	0	0	0	8.81808e-05	0	0	0
d__Bacteria;p__Actinobacteriota;c__Thermoleophilia;__	5	17	0	0	0	0	0	0	0	0	0	0	0	0	0	0	0	0	0	0	0	22	2.9953e-05	0	0	0	0	0.000116149	0.000399708	0	0	0	0	0	0	0	0	0	0	0	0	0	0	0	0	0	0	0
d__Bacteria;p__Actinobacteriota;c__Thermoleophilia;o__Gaiellales	2453	2179	413	500	377	213	105	133	475	483	2627	292	1234	163	151	335	434	404	460	287	243	13961	0.0190079	2699	6630	0.00907224	0.0188672	0.0569829	0.0512332	0.0255585	0.0069571	0.0114028	0.00593546	0.00315808	0.00749085	0.00991442	0.0116072	0.0886482	0.00966152	0.0390296	0.0052175	0.0057881	0.0121074	0.0172352	0.011875	0.0108734	0.00785699	0.0065859
d__Bacteria;p__Actinobacteriota;c__Thermoleophilia;o__Solirubrobacterales	1574	979	165	971	136	67	44	42	145	257	1953	308	483	236	287	1091	1848	592	5775	4032	3252	24237	0.0329987	1827	19857	0.00614116	0.0565076	0.0365638	0.0230185	0.010211	0.0135107	0.00411348	0.00186702	0.00132339	0.00236553	0.00302651	0.0061761	0.065904	0.0101909	0.0152766	0.00755418	0.0110012	0.0394304	0.0733887	0.017401	0.136509	0.110381	0.0881372
d__Bacteria;p__Actinobacteriota;c__Thermoleophilia;o__uncultured	45	56	0	28	0	0	0	0	0	0	178	0	0	0	0	0	0	31	97	0	0	435	0.000592253	28	306	9.41173e-05	0.000870793	0.00104534	0.00131669	0	0.000389598	0	0	0	0	0	0	0.00600661	0	0	0	0	0	0	0.000911202	0.00229287	0	0
d__Bacteria;p__Actinobacteriota;c__WCHB1-81;o__WCHB1-81	0	0	36	0	23	639	612	148	112	178	0	90	17	71	63	209	54	393	331	88	60	3124	0.00425333	1748	1376	0.00587561	0.00391572	0	0	0.00222786	0	0.000695663	0.0178064	0.0184071	0.00833568	0.00233772	0.00427761	0	0.00297786	0.000537685	0.00227265	0.0024149	0.00755358	0.00214447	0.0115517	0.00782413	0.00240911	0.00162615
d__Bacteria;p__Armatimonadota;__;__	0	0	0	0	0	0	0	0	0	0	0	0	0	0	0	0	0	0	0	50	0	50	6.8075e-05	0	50	0	0.000142286	0	0	0	0	0	0	0	0	0	0	0	0	0	0	0	0	0	0	0	0.00136881	0
d__Bacteria;p__Armatimonadota;c__Chthonomonadetes;o__Chthonomonadales	0	0	0	21	0	15	19	0	15	0	0	0	16	0	0	0	0	0	0	0	0	86	0.000117089	70	16	0.000235293	4.55316e-05	0	0	0	0.000292198	0	0.00041799	0.000571463	0	0.000313087	0	0	0	0.000506057	0	0	0	0	0	0	0	0
d__Bacteria;p__Armatimonadota;c__Fimbriimonadia;o__Fimbriimonadales	0	6	0	59	3	2	0	0	0	10	0	0	6	0	0	0	0	0	0	0	0	86	0.000117089	74	6	0.000248739	1.70744e-05	0	0.000141074	0	0.000820938	9.07386e-05	5.5732e-05	0	0	0	0.000240315	0	0	0.000189771	0	0	0	0	0	0	0	0
d__Bacteria;p__Armatimonadota;c__uncultured;o__uncultured	9	12	38	10	70	252	261	135	137	122	0	119	80	67	34	308	129	1345	1177	1626	888	6819	0.00928407	1025	5773	0.00344537	0.0164284	0.000209069	0.000282147	0.00235163	0.000139142	0.00211723	0.00702224	0.0078501	0.00760349	0.00285953	0.00293185	0	0.0039374	0.00253028	0.00214462	0.00130328	0.0111316	0.00512291	0.0395344	0.0278218	0.0445138	0.024067
d__Bacteria;p__Bacteroidota;c__Bacteroidia;o__Bacteroidales	70	260	198	232	873	2530	2310	651	2087	2058	113	872	486	257	126	2223	296	6201	3152	3617	2899	31511	0.0429022	10939	20242	0.0367696	0.0576032	0.00162609	0.00611319	0.0122532	0.0032281	0.0264049	0.070501	0.0694779	0.0366657	0.0435608	0.0494569	0.00381319	0.0288522	0.0153715	0.00822637	0.00482981	0.0803426	0.0117549	0.18227	0.0745066	0.0990199	0.0785701
d__Bacteria;p__Bacteroidota;c__Bacteroidia;o__Bacteroidetes_VC2.1_Bac22	0	0	0	4	0	0	0	0	0	0	0	0	0	0	0	0	0	0	0	0	0	4	5.446e-06	4	0	1.34453e-05	0	0	0	0	5.56568e-05	0	0	0	0	0	0	0	0	0	0	0	0	0	0	0	0	0
d__Bacteria;p__Bacteroidota;c__Bacteroidia;o__Chitinophagales	499	903	104	1674	65	13	4	24	21	112	4	47	6	0	0	0	0	0	0	16	12	3504	0.0047707	2017	85	0.00677981	0.000241887	0.0115917	0.0212316	0.00643604	0.0232924	0.001966	0.000362258	0.000120308	0.00135173	0.000438322	0.00269153	0.00013498	0.00155511	0.000189771	0	0	0	0	0	0	0.00043802	0.00032523
d__Bacteria;p__Bacteroidota;c__Bacteroidia;o__Cytophagales	107	116	6	178	99	4	0	8	6	44	3	56	0	0	0	4	0	0	0	0	0	631	0.000859107	345	63	0.00115966	0.000179281	0.0024856	0.00272742	0.00037131	0.00247673	0.00299437	0.000111464	0	0.000450577	0.000125235	0.00105739	0.000101235	0.00185289	0	0	0	0.000144566	0	0	0	0	0
d__Bacteria;p__Bacteroidota;c__Bacteroidia;o__Flavobacteriales	659	26	11	857	143	117	147	31	38	151	0	815	20	1654	193	51	0	0	0	0	0	4913	0.00668905	1495	2733	0.00502519	0.00777737	0.0153085	0.000611319	0.000680735	0.0119245	0.00432521	0.00326032	0.00442132	0.00174599	0.000793154	0.00362876	0	0.0269662	0.000632571	0.0529432	0.00739804	0.00184322	0	0	0	0	0
d__Bacteria;p__Bacteroidota;c__Bacteroidia;o__Sphingobacteriales	510	272	20	1351	188	148	66	35	128	82	7	715	21	249	44	61	16	124	223	81	117	4458	0.00606957	2018	1658	0.00678317	0.00471822	0.0118472	0.00639534	0.0012377	0.0187981	0.00568629	0.00412417	0.00198508	0.00197128	0.00267168	0.00197059	0.000236215	0.0236575	0.0006642	0.0079703	0.0016866	0.00220463	0.0006354	0.00364481	0.00527124	0.00221748	0.00317099
d__Bacteria;p__Bacteroidota;c__Ignavibacteria;o__Ignavibacteriales	0	17	54	113	128	54	18	15	57	63	20	17	150	0	0	10	0	0	0	0	0	716	0.000974834	502	197	0.00168739	0.000560608	0	0.000399708	0.00334179	0.00157231	0.00387151	0.00150477	0.000541386	0.000844832	0.00118973	0.00151399	0.0006749	0.000562486	0.00474428	0	0	0.000361415	0	0	0	0	0
d__Bacteria;p__Bacteroidota;c__Kapabacteria;o__Kapabacteriales	3	0	0	49	0	0	0	0	0	4	0	2	0	0	0	0	0	0	0	0	0	58	7.8967e-05	53	2	0.000178151	5.69145e-06	6.96896e-05	0	0	0.000681796	0	0	0	0	0	9.61261e-05	0	6.61748e-05	0	0	0	0	0	0	0	0	0
d__Bacteria;p__Bacteroidota;c__Kryptonia;o__Kryptoniales	58	43	16	50	45	42	33	8	10	32	11	4	0	19	0	18	0	0	12	11	0	412	0.000560938	236	75	0.000793275	0.00021343	0.00134733	0.00101103	0.00099016	0.00069571	0.00136108	0.00117037	0.000992541	0.000450577	0.000208725	0.000769009	0.000371195	0.00013235	0	0.000608175	0	0.000650548	0	0	0.000283654	0.000301139	0
d__Bacteria;p__Bacteroidota;c__Rhodothermia;o__Rhodothermales	0	0	0	19	0	0	0	0	0	0	0	0	0	0	0	0	0	0	0	0	0	19	2.58685e-05	19	0	6.38653e-05	0	0	0	0	0.00026437	0	0	0	0	0	0	0	0	0	0	0	0	0	0	0	0	0
d__Bacteria;p__Bacteroidota;c__SJA-28;o__SJA-28	33	40	5	36	4	0	0	0	4	0	0	0	15	0	0	0	0	0	11	40	25	213	0.00029	49	91	0.000164705	0.000258961	0.000766586	0.00094049	0.000309425	0.000500911	0.000120985	0	0	0	8.34899e-05	0	0	0	0.000474428	0	0	0	0	0	0.000260017	0.00109505	0.000677562
d__Bacteria;p__Bdellovibrionota;c__Bdellovibrionia;o__Bacteriovoracales	11	12	15	21	6	6	0	0	0	0	21	0	0	15	0	12	0	0	54	0	0	173	0.00023554	48	102	0.000161344	0.000290264	0.000255529	0.000282147	0.000928275	0.000292198	0.000181477	0.000167196	0	0	0	0	0.000708645	0	0	0.000480138	0	0.000433698	0	0	0.00127644	0	0
d__Bacteria;p__Bdellovibrionota;c__Bdellovibrionia;o__Bdellovibrionales	0	6	0	44	3	3	0	0	0	13	3	0	0	4	0	0	2	20	6	37	12	153	0.00020831	63	84	0.000211764	0.000239041	0	0.000141074	0	0.000612225	9.07386e-05	8.35981e-05	0	0	0	0.00031241	0.000101235	0	0	0.000128037	0	0	7.9425e-05	0.000587872	0.000141827	0.00101292	0.00032523
d__Bacteria;p__Bdellovibrionota;c__Oligoflexia;o__0319-6G20	28	0	0	17	0	0	0	0	22	0	17	0	9	23	8	0	0	2	25	261	85	497	0.000676666	39	430	0.000131092	0.00122366	0.000650437	0	0	0.000236541	0	0	0	0	0.000459194	0	0.000573665	0	0.000284657	0.000736212	0.000306654	0	0	5.87872e-05	0.000590947	0.0071452	0.00230371
d__Bacteria;p__Bdellovibrionota;c__Oligoflexia;o__053A03-B-DI-P58	0	0	0	6	0	0	0	0	0	0	0	0	0	0	0	0	0	0	6	0	0	12	1.6338e-05	6	6	2.0168e-05	1.70744e-05	0	0	0	8.34852e-05	0	0	0	0	0	0	0	0	0	0	0	0	0	0	0.000141827	0	0
d__Bacteria;p__Bdellovibrionota;c__Oligoflexia;o__Oligoflexales	4	8	0	3	0	0	0	0	0	3	5	0	0	0	0	0	0	0	0	0	0	23	3.13145e-05	6	5	2.0168e-05	1.42286e-05	9.29195e-05	0.000188098	0	4.17426e-05	0	0	0	0	0	7.20946e-05	0.000168725	0	0	0	0	0	0	0	0	0	0
d__Bacteria;p__Caldatribacteriota;c__JS1;o__JS1	0	0	0	0	0	1642	625	191	120	113	0	111	0	60	0	142	0	515	128	56	64	3767	0.00512877	2691	1076	0.00904535	0.003062	0	0	0	0	0	0.045756	0.0187981	0.0107575	0.0025047	0.00271556	0	0.0036727	0	0.00192055	0	0.0051321	0	0.0151377	0.00302565	0.00153307	0.00173456
d__Bacteria;p__Caldisericota;c__Caldisericia;o__Caldisericales	0	0	0	0	0	706	353	147	148	156	0	82	0	44	85	111	57	242	55	44	55	2285	0.00311103	1510	775	0.00507561	0.00220544	0	0	0	0	0	0.0196734	0.0106172	0.00827936	0.00308913	0.00374892	0	0.00271317	0	0.00140841	0.0032582	0.00401171	0.00226361	0.00711325	0.00130008	0.00120456	0.00149064
d__Bacteria;p__Campilobacterota;c__Campylobacteria;o__Campylobacterales	0	0	0	2	0	25	5	5	0	6	0	2866	110	10832	4321	1812	0	0	0	0	0	19984	0.0272082	43	19941	0.000144537	0.0567467	0	0	0	2.78284e-05	0	0.000696651	0.000150385	0.000281611	0	0.000144189	0	0.0948284	0.00347914	0.346724	0.165632	0.0654885	0	0	0	0	0
d__Bacteria;p__Chloroflexi;c__AD3;o__AD3	71	10	0	0	2	0	0	7	7	5	0	0	0	0	0	0	0	0	0	0	0	102	0.000138873	21	0	7.0588e-05	0	0.00164932	0.000235123	0	0	6.04924e-05	0	0	0.000394255	0.000146107	0.000120158	0	0	0	0	0	0	0	0	0	0	0
d__Bacteria;p__Chloroflexi;c__Anaerolineae;__	0	0	0	2	0	0	0	0	0	0	0	0	2	0	0	0	0	0	11	0	0	15	2.04225e-05	2	13	6.72267e-06	3.69945e-05	0	0	0	2.78284e-05	0	0	0	0	0	0	0	0	6.32571e-05	0	0	0	0	0	0.000260017	0	0
d__Bacteria;p__Chloroflexi;c__Anaerolineae;o__Anaerolineales	282	659	64	400	19	202	267	92	156	134	75	96	64	82	64	164	56	457	336	88	109	3866	0.00526356	1334	1591	0.00448402	0.00452755	0.00655083	0.0154946	0.00396064	0.00556568	0.000574678	0.00562894	0.00803056	0.00518164	0.00325611	0.00322022	0.00253088	0.00317639	0.00202423	0.00262476	0.00245324	0.00592721	0.0022239	0.0134329	0.00794232	0.00240911	0.00295417
d__Bacteria;p__Chloroflexi;c__Anaerolineae;o__Ardenticatenales	14	4	0	331	0	0	0	0	0	14	0	0	0	0	0	0	0	0	0	0	0	363	0.000494225	345	0	0.00115966	0	0.000325218	9.4049e-05	0	0.0046056	0	0	0	0	0	0.000336441	0	0	0	0	0	0	0	0	0	0	0
d__Bacteria;p__Chloroflexi;c__Anaerolineae;o__Caldilineales	39	75	30	110	19	4	0	3	0	29	105	0	95	0	0	0	0	0	0	0	0	509	0.000693004	195	200	0.00065546	0.000569145	0.000905965	0.00176342	0.00185655	0.00153056	0.000574678	0.000111464	0	0.000168966	0	0.000696914	0.00354323	0	0.00300471	0	0	0	0	0	0	0	0
d__Bacteria;p__Chloroflexi;c__Anaerolineae;o__RBG-13-54-9	30	32	0	78	10	50	44	15	24	19	0	0	27	0	0	0	0	0	0	0	0	329	0.000447934	240	27	0.00080672	7.68346e-05	0.000696896	0.000752392	0	0.00108531	0.000302462	0.0013933	0.00132339	0.000844832	0.000500939	0.000456599	0	0	0.000853971	0	0	0	0	0	0	0	0
d__Bacteria;p__Chloroflexi;c__Anaerolineae;o__SBR1031	0	9	0	847	6	0	0	0	0	184	6	0	0	0	0	0	0	0	0	0	0	1052	0.0014323	1037	6	0.0034857	1.70744e-05	0	0.00021161	0	0.0117853	0.000181477	0	0	0	0	0.0044218	0.00020247	0	0	0	0	0	0	0	0	0	0
d__Bacteria;p__Chloroflexi;c__Anaerolineae;o__SJA-15	11	26	7	17	0	0	4	0	0	0	0	0	13	0	0	0	0	0	0	0	0	78	0.000106197	28	13	9.41173e-05	3.69945e-05	0.000255529	0.000611319	0.000433195	0.000236541	0	0	0.000120308	0	0	0	0	0	0.000411171	0	0	0	0	0	0	0	0
d__Bacteria;p__Chloroflexi;c__Chloroflexia;o__Chloroflexales	10	6	0	307	0	0	0	0	0	12	0	0	0	0	0	0	0	0	0	0	0	335	0.000456103	319	0	0.00107227	0	0.000232299	0.000141074	0	0.00427166	0	0	0	0	0	0.000288378	0	0	0	0	0	0	0	0	0	0	0
d__Bacteria;p__Chloroflexi;c__Chloroflexia;o__Thermomicrobiales	31	262	77	100	15	0	0	0	0	0	1657	0	163	0	16	0	0	0	0	40	0	2361	0.0032145	192	1876	0.000645376	0.00533858	0.000720126	0.00616021	0.00476515	0.00139142	0.000453693	0	0	0	0	0	0.0559155	0	0.00515545	0	0.000613309	0	0	0	0	0.00109505	0
d__Bacteria;p__Chloroflexi;c__Dehalococcoidia;__	0	16	0	0	0	0	0	0	3	10	0	0	11	0	0	0	0	0	0	0	0	40	5.446e-05	13	11	4.36973e-05	3.1303e-05	0	0.000376196	0	0	0	0	0	0	6.26174e-05	0.000240315	0	0	0.000347914	0	0	0	0	0	0	0	0
d__Bacteria;p__Chloroflexi;c__Dehalococcoidia;o__661239	5	29	0	0	2	0	0	0	0	7	0	0	0	0	0	0	0	0	0	0	0	43	5.85445e-05	9	0	3.0252e-05	0	0.000116149	0.000681856	0	0	6.04924e-05	0	0	0	0	0.000168221	0	0	0	0	0	0	0	0	0	0	0
d__Bacteria;p__Chloroflexi;c__Dehalococcoidia;o__Dehalococcoidales	0	0	0	0	0	31	11	0	9	0	6	0	0	3	0	0	0	0	0	0	0	60	8.169e-05	51	9	0.000171428	2.56115e-05	0	0	0	0	0	0.000863847	0.000330847	0	0.000187852	0	0.00020247	0	0	9.60277e-05	0	0	0	0	0	0	0
d__Bacteria;p__Chloroflexi;c__Dehalococcoidia;o__FW22	0	0	0	0	0	31	20	2	0	8	0	11	0	0	0	0	0	0	0	0	0	72	9.8028e-05	61	11	0.000205041	3.1303e-05	0	0	0	0	0	0.000863847	0.00060154	0.000112644	0	0.000192252	0	0.000363961	0	0	0	0	0	0	0	0	0
d__Bacteria;p__Chloroflexi;c__Dehalococcoidia;o__GIF3	0	0	0	0	0	85	25	9	16	9	0	11	0	0	14	9	6	31	0	0	0	215	0.000292723	144	71	0.000484032	0.000202047	0	0	0	0	0	0.00236861	0.000751925	0.000506899	0.00033396	0.000216284	0	0.000363961	0	0	0.000536645	0.000325274	0.000238275	0.000911202	0	0	0
d__Bacteria;p__Chloroflexi;c__Dehalococcoidia;o__GIF9	0	0	0	0	0	4	0	0	0	0	0	0	0	0	0	0	0	0	0	0	0	4	5.446e-06	4	0	1.34453e-05	0	0	0	0	0	0	0.000111464	0	0	0	0	0	0	0	0	0	0	0	0	0	0	0
d__Bacteria;p__Chloroflexi;c__Dehalococcoidia;o__S085	186	308	142	442	14	13	4	0	0	0	454	0	47	0	0	0	0	0	0	0	0	1610	0.00219202	615	501	0.00206722	0.00142571	0.00432076	0.00724178	0.00878767	0.00615008	0.000423447	0.000362258	0.000120308	0	0	0	0.0153202	0	0.00148654	0	0	0	0	0	0	0	0
d__Bacteria;p__Chloroflexi;c__Dehalococcoidia;o__SAR202_clade	8	12	10	8	12	4	0	0	7	31	0	0	0	0	0	0	0	0	0	0	0	92	0.000125258	72	0	0.000242016	0	0.000185839	0.000282147	0.00061885	0.000111314	0.000362954	0.000111464	0	0	0.000146107	0.000744977	0	0	0	0	0	0	0	0	0	0	0
d__Bacteria;p__Chloroflexi;c__Dehalococcoidia;o__vadinBA26	0	0	0	0	6	26	13	5	8	20	0	8	22	0	7	8	0	9	17	0	5	154	0.000209671	78	76	0.000262184	0.000216275	0	0	0	0	0.000181477	0.000724517	0.000391001	0.000281611	0.00016698	0.000480631	0	0.000264699	0.000695828	0	0.000268323	0.000289132	0	0.000264542	0.000401844	0	0.000135512
d__Bacteria;p__Chloroflexi;c__Gitt-GS-136;o__Gitt-GS-136	1666	4545	1094	156	201	34	29	104	244	206	1175	0	391	0	0	92	27	36	127	162	102	10391	0.0141473	2068	2112	0.00695124	0.00601018	0.038701	0.106863	0.0677022	0.00217062	0.00607949	0.000947445	0.000872233	0.0058575	0.00509288	0.0049505	0.0396504	0	0.0123668	0	0	0.00332502	0.00107224	0.00105817	0.00300201	0.00443495	0.00276445
d__Bacteria;p__Chloroflexi;c__JG30-KF-CM66;o__JG30-KF-CM66	453	1607	304	787	170	56	15	56	105	73	600	0	685	0	0	0	0	14	0	0	0	4925	0.00670539	1566	1299	0.00526385	0.0036966	0.0105231	0.0377842	0.018813	0.0109505	0.00514185	0.0015605	0.000451155	0.00315404	0.00219161	0.0017543	0.020247	0	0.0216656	0	0	0	0	0.000411511	0	0	0
d__Bacteria;p__Chloroflexi;c__KD4-96;o__KD4-96	2374	3082	887	1287	540	152	33	71	248	283	1856	82	2353	0	37	0	0	0	28	65	0	13378	0.0182141	3501	4421	0.011768	0.012581	0.0551477	0.0724648	0.054892	0.0179076	0.016333	0.00423564	0.000992541	0.00399887	0.00517637	0.00680092	0.0626308	0.00271317	0.074422	0	0.00141828	0	0	0	0.00066186	0.00177946	0
d__Bacteria;p__Chloroflexi;c__Ktedonobacteria;o__C0119	10	51	0	3	5	4	0	0	4	3	16	0	0	0	0	0	0	0	0	0	6	102	0.000138873	19	22	6.38653e-05	6.2606e-05	0.000232299	0.00119913	0	4.17426e-05	0.000151231	0.000111464	0	0	8.34899e-05	7.20946e-05	0.00053992	0	0	0	0	0	0	0	0	0	0.000162615
d__Bacteria;p__Chloroflexi;c__OLB14;o__OLB14	97	102	12	242	0	20	0	17	21	23	45	0	92	0	0	0	0	0	0	0	0	671	0.000913567	335	137	0.00112605	0.000389865	0.0022533	0.00239825	0.00074262	0.00336724	0	0.00055732	0	0.000957477	0.000438322	0.000552725	0.00151853	0	0.00290983	0	0	0	0	0	0	0	0
d__Bacteria;p__Chloroflexi;c__SHA-26;o__SHA-26	0	0	0	2	0	0	0	0	0	0	0	0	0	0	0	0	0	3	0	0	0	5	6.8075e-06	2	3	6.72267e-06	8.53718e-06	0	0	0	2.78284e-05	0	0	0	0	0	0	0	0	0	0	0	0	0	8.81808e-05	0	0	0
d__Bacteria;p__Chloroflexi;c__TK10;o__TK10	19	59	9	137	0	4	0	0	0	11	115	0	25	0	0	2	0	0	0	6	0	387	0.000526901	161	148	0.000541175	0.000421168	0.000441368	0.00138722	0.000556965	0.00190625	0	0.000111464	0	0	0	0.000264347	0.00388068	0	0.000790714	0	0	7.22831e-05	0	0	0	0.000164258	0
d__Bacteria;p__Cloacimonadota;c__Cloacimonadia;o__Cloacimonadales	0	0	0	0	0	5	0	3	0	2	0	0	0	0	0	0	40	11	0	2	0	63	8.57745e-05	10	53	3.36133e-05	0.000150824	0	0	0	0	0	0.00013933	0	0.000168966	0	4.80631e-05	0	0	0	0	0	0	0.0015885	0.00032333	0	5.47525e-05	0
d__Bacteria;p__Cyanobacteria;c__Cyanobacteriia;o__Cyanobacteriales	3	0	0	9	0	0	0	0	0	0	0	0	0	0	0	0	0	0	0	0	0	12	1.6338e-05	9	0	3.0252e-05	0	6.96896e-05	0	0	0.000125228	0	0	0	0	0	0	0	0	0	0	0	0	0	0	0	0	0
d__Bacteria;p__Cyanobacteria;c__Sericytochromatia;o__Sericytochromatia	3	10	2	18	2	6	0	2	6	7	0	3	0	0	0	0	0	0	0	0	0	59	8.03285e-05	43	3	0.000144537	8.53718e-06	6.96896e-05	0.000235123	0.00012377	0.000250456	6.04924e-05	0.000167196	0	0.000112644	0.000125235	0.000168221	0	9.92622e-05	0	0	0	0	0	0	0	0	0
d__Bacteria;p__Cyanobacteria;c__Vampirivibrionia;o__Gastranaerophilales	0	0	0	0	0	14	12	0	0	0	13	3	5	0	2	0	0	0	0	0	0	49	6.67135e-05	26	23	8.73947e-05	6.54517e-05	0	0	0	0	0	0.000390124	0.000360924	0	0	0	0.000438685	9.92622e-05	0.000158143	0	7.66636e-05	0	0	0	0	0	0
d__Bacteria;p__Cyanobacteria;c__Vampirivibrionia;o__Obscuribacterales	0	0	0	17	0	0	0	0	0	0	0	0	0	0	0	0	0	0	0	0	0	17	2.31455e-05	17	0	5.71427e-05	0	0	0	0	0.000236541	0	0	0	0	0	0	0	0	0	0	0	0	0	0	0	0	0
d__Bacteria;p__Cyanobacteria;c__Vampirivibrionia;o__Vampirovibrionales	0	0	0	4	0	0	0	0	0	0	0	0	0	0	0	0	0	0	0	0	0	4	5.446e-06	4	0	1.34453e-05	0	0	0	0	5.56568e-05	0	0	0	0	0	0	0	0	0	0	0	0	0	0	0	0	0
d__Bacteria;p__Deinococcota;c__Deinococci;o__Thermales	65	94	0	3	0	0	0	0	236	176	0	0	0	0	0	59	0	141	0	0	0	774	0.0010538	415	200	0.00139495	0.000569145	0.00150994	0.00221015	0	4.17426e-05	0	0	0	0	0.0049259	0.00422955	0	0	0	0	0	0.00213235	0	0.0041445	0	0	0
d__Bacteria;p__Dependentiae;c__Babeliae;o__Babeliales	68	35	56	173	117	132	35	13	23	24	9	67	8	2	6	0	0	39	31	56	139	1033	0.00140643	573	357	0.00192604	0.00101592	0.00157963	0.000822929	0.00346556	0.00240716	0.00353881	0.00367831	0.00105269	0.000732188	0.000480067	0.000576757	0.000303705	0.00221685	0.000253028	6.40184e-05	0.000229991	0	0	0.00114635	0.000732774	0.00153307	0.00376724
d__Bacteria;p__Desulfobacterota;c__Desulfobaccia;o__Desulfobaccales	0	0	0	0	44	169	25	0	25	36	0	207	179	50	17	0	0	0	0	0	0	752	0.00102385	299	453	0.00100504	0.00128911	0	0	0	0	0.00133083	0.00470936	0.000751925	0	0.000521812	0.000865135	0	0.00684909	0.00566151	0.00160046	0.000651641	0	0	0	0	0	0
d__Bacteria;p__Desulfobacterota;c__Desulfobacteria;o__Desulfatiglandales	0	0	0	0	0	0	0	0	0	0	0	0	10	0	0	0	0	0	0	0	0	10	1.3615e-05	0	10	0	2.84573e-05	0	0	0	0	0	0	0	0	0	0	0	0	0.000316286	0	0	0	0	0	0	0	0
d__Bacteria;p__Desulfobacterota;c__Desulfobacteria;o__Desulfobacterales	0	0	0	0	5	26	0	0	0	0	0	0	0	0	0	0	0	0	0	0	0	31	4.22065e-05	31	0	0.000104201	0	0	0	0	0	0.000151231	0.000724517	0	0	0	0	0	0	0	0	0	0	0	0	0	0	0
d__Bacteria;p__Desulfobacterota;c__Desulfobulbia;o__Desulfobulbales	38	0	0	35	22	51	14	20	0	0	128	93	91	50	16	0	0	0	44	36	134	772	0.00105108	142	592	0.000477309	0.00168467	0.000882736	0	0	0.000486997	0.000665416	0.00142117	0.000421078	0.00112644	0	0	0.00431936	0.00307713	0.0028782	0.00160046	0.000613309	0	0	0	0.00104007	0.000985545	0.00363173
d__Bacteria;p__Desulfobacterota;c__Desulfovibrionia;o__Desulfovibrionales	0	0	0	0	0	2	0	0	0	0	0	0	0	0	0	0	0	0	0	0	0	2	2.723e-06	2	0	6.72267e-06	0	0	0	0	0	0	5.5732e-05	0	0	0	0	0	0	0	0	0	0	0	0	0	0	0
d__Bacteria;p__Desulfobacterota;c__Desulfuromonadia;o__Desulfuromonadia	136	28	10	485	13	0	0	0	0	0	0	0	0	7	0	0	0	0	0	0	0	679	0.000924459	508	7	0.00170756	1.99201e-05	0.00315926	0.000658343	0.00061885	0.00674839	0.000393201	0	0	0	0	0	0	0	0	0.000224065	0	0	0	0	0	0	0
d__Bacteria;p__Desulfobacterota;c__Desulfuromonadia;o__Geobacterales	348	97	9	2098	79	44	28	16	26	107	0	0	0	30	20	21	0	0	0	9	0	2932	0.00399192	2407	80	0.00809073	0.000227658	0.008084	0.00228069	0.000556965	0.029192	0.00238945	0.0012261	0.000842156	0.000901155	0.000542684	0.00257137	0	0	0	0.000960277	0.000766636	0.000758972	0	0	0	0.000246386	0
d__Bacteria;p__Desulfobacterota;c__Desulfuromonadia;o__PB19	0	0	0	0	0	0	0	0	0	0	0	0	5	0	0	0	0	0	0	0	0	5	6.8075e-06	0	5	0	1.42286e-05	0	0	0	0	0	0	0	0	0	0	0	0	0.000158143	0	0	0	0	0	0	0	0
d__Bacteria;p__Desulfobacterota;c__Syntrophia;o__Syntrophales	8	16	26	13	73	1143	589	146	374	387	0	227	179	191	105	274	209	1067	622	589	728	6966	0.00948421	2751	4191	0.00924703	0.0119264	0.000185839	0.000376196	0.00160901	0.000180885	0.00220797	0.0318509	0.0177154	0.00822304	0.0078063	0.0093002	0	0.00751084	0.00566151	0.00611376	0.00402484	0.00990278	0.00829991	0.031363	0.0147028	0.0161246	0.0197306
d__Bacteria;p__Desulfobacterota;c__Syntrophorhabdia;o__Syntrophorhabdales	0	0	0	3	0	68	36	14	23	13	0	9	0	0	13	7	0	39	31	0	12	268	0.000364882	157	111	0.000527729	0.000315876	0	0	0	4.17426e-05	0	0.00189489	0.00108277	0.00078851	0.000480067	0.00031241	0	0.000297786	0	0	0.000498313	0.000252991	0	0.00114635	0.000732774	0	0.00032523
d__Bacteria;p__Desulfobacterota;c__uncultured;o__uncultured	0	0	0	146	0	0	0	0	0	0	0	0	0	0	0	0	0	0	0	0	0	146	0.000198779	146	0	0.000490755	0	0	0	0	0.00203147	0	0	0	0	0	0	0	0	0	0	0	0	0	0	0	0	0
d__Bacteria;p__Elusimicrobiota;c__Elusimicrobia;o__Lineage_IV	0	5	0	13	4	0	31	0	12	0	0	0	0	0	0	0	0	0	0	0	0	65	8.84975e-05	60	0	0.00020168	0	0	0.000117561	0	0.000180885	0.000120985	0	0.000932387	0	0.00025047	0	0	0	0	0	0	0	0	0	0	0	0
d__Bacteria;p__Elusimicrobiota;c__Elusimicrobia;o__MVP-88	7	11	0	11	0	0	0	0	0	0	0	0	0	0	0	0	0	0	0	0	0	29	3.94835e-05	11	0	3.69747e-05	0	0.000162609	0.000258635	0	0.000153056	0	0	0	0	0	0	0	0	0	0	0	0	0	0	0	0	0
d__Bacteria;p__Elusimicrobiota;c__Endomicrobia;o__Endomicrobiales	0	0	0	0	8	9	13	0	5	0	32	0	0	0	0	0	0	21	17	69	28	202	0.000275023	35	167	0.000117647	0.000475236	0	0	0	0	0.00024197	0.000250794	0.000391001	0	0.000104362	0	0.00107984	0	0	0	0	0	0	0.000617266	0.000401844	0.00188896	0.000758869
d__Bacteria;p__Elusimicrobiota;c__Lineage_IIa;o__Lineage_IIa	0	0	0	37	0	0	0	0	0	0	0	0	0	0	0	0	0	0	0	0	0	37	5.03755e-05	37	0	0.000124369	0	0	0	0	0.000514826	0	0	0	0	0	0	0	0	0	0	0	0	0	0	0	0	0
d__Bacteria;p__Elusimicrobiota;c__Lineage_IIb;o__Lineage_IIb	0	0	0	17	0	0	0	0	0	0	0	0	0	0	0	0	0	0	0	0	0	17	2.31455e-05	17	0	5.71427e-05	0	0	0	0	0.000236541	0	0	0	0	0	0	0	0	0	0	0	0	0	0	0	0	0
d__Bacteria;p__Elusimicrobiota;c__Lineage_IIc;o__Lineage_IIc	0	0	0	3	0	0	7	0	0	0	0	0	0	0	0	0	0	0	0	0	0	10	1.3615e-05	10	0	3.36133e-05	0	0	0	0	4.17426e-05	0	0	0.000210539	0	0	0	0	0	0	0	0	0	0	0	0	0	0
d__Bacteria;p__Elusimicrobiota;c__Rs-M47;o__Rs-M47	0	0	0	0	2	0	0	0	0	3	0	0	0	0	0	0	0	0	0	5	0	10	1.3615e-05	5	5	1.68067e-05	1.42286e-05	0	0	0	0	6.04924e-05	0	0	0	0	7.20946e-05	0	0	0	0	0	0	0	0	0	0.000136881	0
d__Bacteria;p__Entotheonellaeota;c__Entotheonellia;o__Entotheonellales	0	0	0	14	0	0	0	0	0	0	0	0	0	0	0	0	0	0	0	0	0	14	1.9061e-05	14	0	4.70587e-05	0	0	0	0	0.000194799	0	0	0	0	0	0	0	0	0	0	0	0	0	0	0	0	0
d__Bacteria;p__FCPU426;c__FCPU426;o__FCPU426	8	2	0	0	0	7	28	0	22	12	0	0	0	0	0	0	0	0	0	61	55	195	0.000265493	69	116	0.000231932	0.000330104	0.000185839	4.70245e-05	0	0	0	0.000195062	0.000842156	0	0.000459194	0.000288378	0	0	0	0	0	0	0	0	0	0.00166995	0.00149064
d__Bacteria;p__Fibrobacterota;c__Chitinivibrionia;o__uncultured	0	0	0	10	0	0	0	0	0	0	0	0	0	0	0	0	0	0	0	0	0	10	1.3615e-05	10	0	3.36133e-05	0	0	0	0	0.000139142	0	0	0	0	0	0	0	0	0	0	0	0	0	0	0	0	0
d__Bacteria;p__Fibrobacterota;c__Fibrobacteria;o__Fibrobacterales	0	12	0	5	0	38	30	0	10	4	0	0	8	0	0	0	0	0	2	0	0	109	0.000148404	87	10	0.000292436	2.84573e-05	0	0.000282147	0	6.9571e-05	0	0.00105891	0.00090231	0	0.000208725	9.61261e-05	0	0	0.000253028	0	0	0	0	0	4.72757e-05	0	0
d__Bacteria;p__Firestonebacteria;c__Firestonebacteria;o__Firestonebacteria	0	5	0	0	0	0	0	0	0	0	0	0	0	0	0	0	0	0	0	0	0	5	6.8075e-06	0	0	0	0	0	0.000117561	0	0	0	0	0	0	0	0	0	0	0	0	0	0	0	0	0	0	0
d__Bacteria;p__Firmicutes;__;__	0	7	0	3	10	4	0	5	0	0	0	0	2	0	0	0	0	7	27	7	27	99	0.000134789	22	70	7.39493e-05	0.000199201	0	0.000164586	0	4.17426e-05	0.000302462	0.000111464	0	0.000281611	0	0	0	0	6.32571e-05	0	0	0	0	0.000205755	0.000638222	0.000191634	0.000731767
d__Bacteria;p__Firmicutes;c__BRH-c20a;o__BRH-c20a	0	0	0	0	0	6	0	0	0	0	0	0	0	9	0	0	0	28	53	17	19	132	0.000179718	6	126	2.0168e-05	0.000358562	0	0	0	0	0	0.000167196	0	0	0	0	0	0	0	0.000288083	0	0	0	0.000823021	0.00125281	0.000465396	0.000514947
d__Bacteria;p__Firmicutes;c__Bacilli;__	0	0	0	0	0	0	0	0	0	0	0	0	0	0	0	0	0	0	6	0	0	6	8.169e-06	0	6	0	1.70744e-05	0	0	0	0	0	0	0	0	0	0	0	0	0	0	0	0	0	0	0.000141827	0	0
d__Bacteria;p__Firmicutes;c__Bacilli;o__Alicyclobacillales	193	53	23	38	11	0	7	0	7	0	14	18	44	63	26	0	0	0	0	0	0	497	0.000676666	86	165	0.000289075	0.000469545	0.00448337	0.00124615	0.00142336	0.00052874	0.000332708	0	0.000210539	0	0.000146107	0	0.00047243	0.000595573	0.00139166	0.00201658	0.000996627	0	0	0	0	0	0
d__Bacteria;p__Firmicutes;c__Bacilli;o__Bacillales	1926	387	112	126	218	316	325	132	423	192	0	451	0	2640	7206	1205	442	7243	776	3280	30	27430	0.0373459	1844	23273	0.0061983	0.0662286	0.0447408	0.00909925	0.00693112	0.00175319	0.00659367	0.00880566	0.00977502	0.00743453	0.00882905	0.00461405	0	0.0149224	0	0.0845043	0.276219	0.0435505	0.0175529	0.212898	0.018343	0.0897941	0.000813074
d__Bacteria;p__Firmicutes;c__Bacilli;o__Brevibacillales	0	0	0	0	0	10	0	0	0	0	0	0	0	0	0	0	0	0	0	0	0	10	1.3615e-05	10	0	3.36133e-05	0	0	0	0	0	0	0.00027866	0	0	0	0	0	0	0	0	0	0	0	0	0	0	0
d__Bacteria;p__Firmicutes;c__Bacilli;o__Entomoplasmatales	33	7	0	38	0	0	0	0	0	34	0	0	0	0	0	0	0	0	17	0	0	129	0.000175634	72	17	0.000242016	4.83774e-05	0.000766586	0.000164586	0	0.00052874	0	0	0	0	0	0.000817072	0	0	0	0	0	0	0	0	0.000401844	0	0
d__Bacteria;p__Firmicutes;c__Bacilli;o__Erysipelotrichales	0	0	0	0	0	9	12	9	3	6	0	0	0	0	0	14	0	97	22	0	11	183	0.000249155	39	144	0.000131092	0.000409785	0	0	0	0	0	0.000250794	0.000360924	0.000506899	6.26174e-05	0.000144189	0	0	0	0	0	0.000505981	0	0.00285118	0.000520033	0	0.000298127
d__Bacteria;p__Firmicutes;c__Bacilli;o__Exiguobacterales	0	361	853	149	3614	3331	4362	1266	1928	3634	0	0	0	0	0	0	0	0	0	0	0	19498	0.0265465	19137	0	0.0643258	0	0	0.00848793	0.0527879	0.00207322	0.10931	0.0928217	0.131196	0.0713039	0.0402421	0.0873306	0	0	0	0	0	0	0	0	0	0	0
d__Bacteria;p__Firmicutes;c__Bacilli;o__Izemoplasmatales	0	0	0	0	0	0	0	0	0	0	0	0	0	0	0	0	0	0	32	0	14	46	6.2629e-05	0	46	0	0.000130903	0	0	0	0	0	0	0	0	0	0	0	0	0	0	0	0	0	0	0.000756412	0	0.000379435
d__Bacteria;p__Firmicutes;c__Bacilli;o__Paenibacillales	499	91	121	226	541	37	71	12	65	187	0	339	0	1083	628	95	90	121	165	0	221	4592	0.00625201	1260	2742	0.00423528	0.00780298	0.0115917	0.00213962	0.00748809	0.00314461	0.0163632	0.00103104	0.00213547	0.000675866	0.00135671	0.0044939	0	0.0112166	0	0.034666	0.0240724	0.00343345	0.00357412	0.00355663	0.00390025	0	0.00598965
d__Bacteria;p__Firmicutes;c__Bacilli;o__RF39	0	0	0	0	0	0	3	0	0	0	0	0	0	0	0	0	0	0	0	0	0	3	4.0845e-06	3	0	1.0084e-05	0	0	0	0	0	0	0	9.0231e-05	0	0	0	0	0	0	0	0	0	0	0	0	0	0
d__Bacteria;p__Firmicutes;c__Bacilli;o__Thermoactinomycetales	0	0	0	0	0	27	83	9	0	0	48	141	34	150	146	25	0	0	0	0	0	663	0.000902675	119	544	0.000399999	0.00154808	0	0	0	0	0	0.000752383	0.00249639	0.000506899	0	0	0.00161976	0.00466532	0.00107537	0.00480138	0.00559644	0.000903538	0	0	0	0	0
d__Bacteria;p__Firmicutes;c__Clostridia;__	0	0	0	0	0	18	25	3	0	9	0	0	0	0	0	39	0	75	124	74	167	534	0.000727041	55	479	0.000184873	0.0013631	0	0	0	0	0	0.000501588	0.000751925	0.000168966	0	0.000216284	0	0	0	0	0	0.00140952	0	0.00220452	0.0029311	0.00202584	0.00452611
d__Bacteria;p__Firmicutes;c__Clostridia;o__Caldicoprobacterales	0	0	0	0	0	18	41	12	42	27	0	33	0	43	48	41	57	77	295	229	136	1099	0.00149629	140	959	0.000470587	0.00272905	0	0	0	0	0	0.000501588	0.00123316	0.000675866	0.000876644	0.000648851	0	0.00109188	0	0.0013764	0.00183993	0.0014818	0.00226361	0.00226331	0.00697317	0.00626916	0.00368594
d__Bacteria;p__Firmicutes;c__Clostridia;o__Christensenellales	0	0	9	0	35	166	455	141	427	298	26	163	102	112	150	585	784	936	1461	1136	2098	9084	0.0123679	1531	7553	0.0051462	0.0214938	0	0	0.000556965	0	0.00105862	0.00462576	0.013685	0.00794142	0.00891254	0.0071614	0.000877371	0.00539324	0.00322611	0.00358503	0.00574977	0.0211428	0.0311346	0.0275124	0.0345349	0.0310994	0.056861
d__Bacteria;p__Firmicutes;c__Clostridia;o__Clostridia	0	0	0	6	22	140	264	39	64	89	0	20	42	44	136	715	94	880	1105	617	1129	5406	0.00736027	624	4782	0.00209747	0.0136083	0	0	0	8.34852e-05	0.000665416	0.00390124	0.00794033	0.00219656	0.00133584	0.00213881	0	0.000661748	0.0013284	0.00140841	0.00521312	0.0258412	0.00373297	0.0258664	0.0261198	0.0168912	0.0305987
d__Bacteria;p__Firmicutes;c__Clostridia;o__Clostridia_UCG-014	0	0	0	0	0	0	0	0	0	0	0	0	0	0	0	0	0	7	14	51	34	106	0.000144319	0	106	0	0.000301647	0	0	0	0	0	0	0	0	0	0	0	0	0	0	0	0	0	0.000205755	0.00033093	0.00139619	0.000921484
d__Bacteria;p__Firmicutes;c__Clostridia;o__Clostridia_vadinBB60_group	0	0	0	0	0	0	0	0	0	0	0	0	0	0	0	0	0	0	14	78	42	134	0.000182441	0	134	0	0.000381327	0	0	0	0	0	0	0	0	0	0	0	0	0	0	0	0	0	0	0.00033093	0.00213535	0.0011383
d__Bacteria;p__Firmicutes;c__Clostridia;o__Clostridiales	251	124	346	1819	839	2876	70	538	497	102	21	138	0	190	74	1095	37	345	264	190	331	10147	0.0138151	7087	2685	0.0238218	0.00764078	0.0058307	0.00291552	0.0214122	0.0253099	0.0253766	0.0801427	0.00210539	0.0303013	0.0103736	0.00245122	0.000708645	0.00456606	0	0.00608175	0.00283655	0.039575	0.00146936	0.0101408	0.0062404	0.00520149	0.00897092
d__Bacteria;p__Firmicutes;c__Clostridia;o__Eubacteriales	0	0	0	14	0	6	6	0	0	0	0	0	0	0	0	0	21	3	112	72	269	503	0.000684835	26	477	8.73947e-05	0.00135741	0	0	0	0.000194799	0	0.000167196	0.000180462	0	0	0	0	0	0	0	0	0	0.000833962	8.81808e-05	0.00264744	0.00197109	0.00729057
d__Bacteria;p__Firmicutes;c__Clostridia;o__Lachnospirales	11	3	5	3	0	80	0	30	4	0	0	0	0	20	26	0	361	0	9	358	50	960	0.00130704	122	824	0.000410083	0.00234488	0.000255529	7.05368e-05	0.000309425	4.17426e-05	0	0.00222928	0	0.00168966	8.34899e-05	0	0	0	0	0.000640184	0.000996627	0	0.0143362	0	0.000212741	0.0098007	0.00135512
d__Bacteria;p__Firmicutes;c__Clostridia;o__Monoglobales	0	0	0	0	0	6	0	0	0	0	0	0	0	0	0	0	0	31	46	45	81	209	0.000284554	6	203	2.0168e-05	0.000577683	0	0	0	0	0	0.000167196	0	0	0	0	0	0	0	0	0	0	0	0.000911202	0.00108734	0.00123193	0.0021953
d__Bacteria;p__Firmicutes;c__Clostridia;o__Oscillospirales	0	0	0	0	0	14	24	58	0	0	0	40	0	0	0	2	15	100	143	290	256	942	0.00128253	96	846	0.000322688	0.00240749	0	0	0	0	0	0.000390124	0.000721848	0.00326669	0	0	0	0.0013235	0	0	0	7.22831e-05	0.000595687	0.00293936	0.00338022	0.00793912	0.00693823
d__Bacteria;p__Firmicutes;c__Clostridia;o__Peptococcales	4	0	0	0	0	0	0	0	0	0	0	0	0	0	0	0	0	10	0	0	0	14	1.9061e-05	0	10	0	2.84573e-05	9.29195e-05	0	0	0	0	0	0	0	0	0	0	0	0	0	0	0	0	0.000293936	0	0	0
d__Bacteria;p__Firmicutes;c__Clostridia;o__Peptostreptococcales-Tissierellales	0	0	0	6	0	14	5	14	4	0	0	0	0	21	0	16	77	22	67	364	209	819	0.00111507	43	776	0.000144537	0.00220828	0	0	0	8.34852e-05	0	0.000390124	0.000150385	0.00078851	8.34899e-05	0	0	0	0	0.000672194	0	0.000578264	0.00305786	0.000646659	0.00158374	0.00996496	0.00566442
d__Bacteria;p__Firmicutes;c__Clostridia;o__Thermincolales	0	0	3	0	7	0	0	0	0	10	0	0	6	0	0	0	0	0	0	0	0	26	3.5399e-05	20	6	6.72267e-05	1.70744e-05	0	0	0.000185655	0	0.000211723	0	0	0	0	0.000240315	0	0	0.000189771	0	0	0	0	0	0	0	0
d__Bacteria;p__Firmicutes;c__Clostridia;o__uncultured	0	0	0	0	0	0	0	0	0	0	0	0	0	0	0	0	0	58	46	88	92	284	0.000386666	0	284	0	0.000808187	0	0	0	0	0	0	0	0	0	0	0	0	0	0	0	0	0	0.00170483	0.00108734	0.00240911	0.00249343
d__Bacteria;p__Firmicutes;c__D8A-2;o__D8A-2	0	0	0	0	0	0	0	0	0	0	0	9	0	0	0	17	11	33	12	0	28	110	0.000149765	0	110	0	0.00031303	0	0	0	0	0	0	0	0	0	0	0	0.000297786	0	0	0	0.000614406	0.000436837	0.000969989	0.000283654	0	0.000758869
d__Bacteria;p__Firmicutes;c__Desulfitobacteriia;o__Desulfitobacteriales	65	67	24	33	13	336	192	0	99	72	70	73	54	136	104	255	279	182	5744	1908	633	10339	0.0140765	769	9438	0.00258487	0.026858	0.00150994	0.00157532	0.00148524	0.000459169	0.000393201	0.00936298	0.00577478	0	0.00206637	0.00173027	0.00236215	0.00241538	0.00170794	0.00435325	0.00398651	0.00921609	0.0110798	0.00534964	0.135776	0.0522339	0.0171559
d__Bacteria;p__Firmicutes;c__Desulfotomaculia;o__Desulfotomaculales	0	0	0	0	3	11	0	0	0	0	0	0	0	20	19	0	13	7	27	20	10	130	0.000176995	14	116	4.70587e-05	0.000330104	0	0	0	0	9.07386e-05	0.000306526	0	0	0	0	0	0	0	0.000640184	0.000728304	0	0.000516262	0.000205755	0.000638222	0.000547525	0.000271025
d__Bacteria;p__Firmicutes;c__Limnochordia;o__Limnochordales	0	0	0	0	0	0	2	0	0	0	0	0	0	0	0	0	3	0	0	5	4	14	1.9061e-05	2	12	6.72267e-06	3.41487e-05	0	0	0	0	0	0	6.0154e-05	0	0	0	0	0	0	0	0	0	0.000119137	0	0	0.000136881	0.00010841
d__Bacteria;p__Firmicutes;c__Limnochordia;o__Limnochordia	0	0	0	2	54	24	28	0	16	15	0	0	7	6	55	0	0	0	0	6	0	213	0.00029	139	74	0.000467225	0.000210584	0	0	0	2.78284e-05	0.0016333	0.000668784	0.000842156	0	0.00033396	0.000360473	0	0	0.0002214	0.000192055	0.00210825	0	0	0	0	0.000164258	0
d__Bacteria;p__Firmicutes;c__Negativicutes;o__Veillonellales-Selenomonadales	0	0	0	0	7	3	6	0	4	4	0	0	0	0	0	0	0	16	20	21	41	122	0.000166103	24	98	8.0672e-05	0.000278881	0	0	0	0	0.000211723	8.35981e-05	0.000180462	0	8.34899e-05	9.61261e-05	0	0	0	0	0	0	0	0.000470298	0.000472757	0.000574901	0.0011112
d__Bacteria;p__Firmicutes;c__Symbiobacteriia;o__Symbiobacteriales	0	4	0	0	0	0	4	0	0	10	0	0	0	0	0	0	0	0	0	0	0	18	2.4507e-05	14	0	4.70587e-05	0	0	9.4049e-05	0	0	0	0	0.000120308	0	0	0.000240315	0	0	0	0	0	0	0	0	0	0	0
d__Bacteria;p__Firmicutes;c__Syntrophomonadia;o__Syntrophomonadales	0	0	0	0	0	0	0	0	0	8	0	0	0	0	22	0	0	0	0	0	0	30	4.0845e-05	8	22	2.68907e-05	6.2606e-05	0	0	0	0	0	0	0	0	0	0.000192252	0	0	0	0	0.0008433	0	0	0	0	0	0
d__Bacteria;p__Firmicutes;c__Thermacetogenia;o__Thermacetogeniales	0	0	0	0	0	8	0	0	0	0	0	0	0	0	0	0	0	0	0	0	0	8	1.0892e-05	8	0	2.68907e-05	0	0	0	0	0	0	0.000222928	0	0	0	0	0	0	0	0	0	0	0	0	0	0	0
d__Bacteria;p__Firmicutes;c__Thermoanaerobacteria;o__Thermoanaerobacterales	0	0	0	0	0	0	0	0	0	0	0	17	0	0	0	0	0	0	12	0	19	48	6.5352e-05	0	48	0	0.000136595	0	0	0	0	0	0	0	0	0	0	0	0.000562486	0	0	0	0	0	0	0.000283654	0	0.000514947
d__Bacteria;p__Firmicutes;c__uncultured;o__uncultured	0	0	0	0	0	0	0	0	0	0	0	0	0	0	0	24	0	0	0	13	0	37	5.03755e-05	0	37	0	0.000105292	0	0	0	0	0	0	0	0	0	0	0	0	0	0	0	0.000867397	0	0	0	0.000355891	0
d__Bacteria;p__Gemmatimonadota;c__AKAU4049;o__AKAU4049	0	0	0	29	0	0	0	0	0	0	0	0	0	0	0	0	0	0	0	0	0	29	3.94835e-05	29	0	9.74787e-05	0	0	0	0	0.000403512	0	0	0	0	0	0	0	0	0	0	0	0	0	0	0	0	0
d__Bacteria;p__Gemmatimonadota;c__BD2-11_terrestrial_group;o__BD2-11_terrestrial_group	0	59	32	13	22	0	3	3	0	0	6	0	0	0	0	0	0	0	0	0	0	138	0.000187887	73	6	0.000245377	1.70744e-05	0	0.00138722	0.00198032	0.000180885	0.000665416	0	9.0231e-05	0.000168966	0	0	0.00020247	0	0	0	0	0	0	0	0	0	0
d__Bacteria;p__Gemmatimonadota;c__Gemmatimonadetes;o__Gemmatimonadales	1094	2218	884	1398	2327	185	52	324	492	648	2867	122	2068	0	0	63	0	0	247	43	0	15032	0.0204661	6310	5410	0.02121	0.0153954	0.0254135	0.0521502	0.0547064	0.0194521	0.0703829	0.00515521	0.001564	0.0182484	0.0102693	0.0155724	0.096747	0.00403666	0.0654079	0	0	0.00227692	0	0	0.00583855	0.00117718	0
d__Bacteria;p__Gemmatimonadota;c__Longimicrobia;o__Longimicrobiales	0	14	24	14	20	0	0	0	0	0	0	0	0	0	0	0	0	0	0	0	0	72	9.8028e-05	58	0	0.000194957	0	0	0.000329172	0.00148524	0.000194799	0.000604924	0	0	0	0	0	0	0	0	0	0	0	0	0	0	0	0
d__Bacteria;p__Gemmatimonadota;c__S0134_terrestrial_group;o__S0134_terrestrial_group	0	13	14	41	0	0	0	2	0	0	0	0	0	0	0	0	0	0	0	0	0	70	9.5305e-05	57	0	0.000191596	0	0	0.000305659	0.00086639	0.000570482	0	0	0	0.000112644	0	0	0	0	0	0	0	0	0	0	0	0	0
d__Bacteria;p__Hydrogenedentes;c__Hydrogenedentia;o__Hydrogenedentiales	8	0	6	30	0	28	32	16	21	17	0	18	0	5	6	25	21	85	114	40	24	496	0.000675304	150	338	0.0005042	0.000961856	0.000185839	0	0.00037131	0.000417426	0	0.000780249	0.000962464	0.000901155	0.000438322	0.000408536	0	0.000595573	0	0.000160046	0.000229991	0.000903538	0.000833962	0.00249846	0.00269472	0.00109505	0.000650459
d__Bacteria;p__Latescibacterota;c__Latescibacteria;o__Latescibacterales	0	0	0	38	0	13	33	0	5	5	0	6	0	3	0	34	6	64	39	39	22	307	0.000417981	94	213	0.000315965	0.00060614	0	0	0	0.00052874	0	0.000362258	0.000992541	0	0.000104362	0.000120158	0	0.000198524	0	9.60277e-05	0	0.00122881	0.000238275	0.00188119	0.000921877	0.00106767	0.000596254
d__Bacteria;p__Latescibacterota;c__Latescibacterota;o__Latescibacterota	19	3	0	359	0	7	7	3	0	20	0	3	0	0	0	0	0	0	0	0	0	421	0.000573192	396	3	0.00133109	8.53718e-06	0.000441368	7.05368e-05	0	0.0049952	0	0.000195062	0.000210539	0.000168966	0	0.000480631	0	9.92622e-05	0	0	0	0	0	0	0	0	0
d__Bacteria;p__MBNT15;c__MBNT15;o__MBNT15	522	565	421	188	859	140	22	116	362	384	740	87	1459	10	9	0	0	0	0	0	0	5884	0.00801107	2492	2305	0.00837644	0.0065594	0.012126	0.0132844	0.0260536	0.00261587	0.0259815	0.00390124	0.000661694	0.00653337	0.00755583	0.00922811	0.0249713	0.0028786	0.0461461	0.000320092	0.000344986	0	0	0	0	0	0
d__Bacteria;p__Marinimicrobia_(SAR406_clade);c__Marinimicrobia_(SAR406_clade);o__Marinimicrobia_(SAR406_clade)	0	2	0	0	0	0	0	0	0	0	0	0	0	0	0	0	0	0	0	0	0	2	2.723e-06	0	0	0	0	0	4.70245e-05	0	0	0	0	0	0	0	0	0	0	0	0	0	0	0	0	0	0	0
d__Bacteria;p__Methylomirabilota;c__Methylomirabilia;o__Methylomirabilales	0	0	0	4	0	0	0	0	0	0	0	0	23	0	0	0	0	0	0	0	0	27	3.67605e-05	4	23	1.34453e-05	6.54517e-05	0	0	0	5.56568e-05	0	0	0	0	0	0	0	0	0.000727457	0	0	0	0	0	0	0	0
d__Bacteria;p__Methylomirabilota;c__Methylomirabilia;o__Rokubacteriales	237	301	38	326	0	0	0	0	12	16	262	0	0	0	0	0	0	0	0	0	0	1192	0.00162291	392	262	0.00131764	0.000745581	0.00550548	0.00707719	0.00235163	0.00453603	0	0	0	0	0.00025047	0.000384504	0.0088412	0	0	0	0	0	0	0	0	0	0
d__Bacteria;p__Myxococcota;__;__	0	0	0	0	0	0	3	0	0	0	0	0	0	0	0	0	0	0	0	0	0	3	4.0845e-06	3	0	1.0084e-05	0	0	0	0	0	0	0	9.0231e-05	0	0	0	0	0	0	0	0	0	0	0	0	0	0
d__Bacteria;p__Myxococcota;c__Myxococcia;o__Myxococcales	100	34	9	144	12	6	0	16	0	0	0	0	5	0	0	0	0	3	0	20	0	349	0.000475164	187	28	0.000628569	7.96804e-05	0.00232299	0.000799417	0.000556965	0.00200365	0.000362954	0.000167196	0	0.000901155	0	0	0	0	0.000158143	0	0	0	0	8.81808e-05	0	0.000547525	0
d__Bacteria;p__Myxococcota;c__Polyangia;__	0	0	0	7	0	0	0	0	0	0	0	0	0	0	0	0	0	0	0	0	0	7	9.5305e-06	7	0	2.35293e-05	0	0	0	0	9.73994e-05	0	0	0	0	0	0	0	0	0	0	0	0	0	0	0	0	0
d__Bacteria;p__Myxococcota;c__Polyangia;o__Blfdi19	0	0	0	4	0	0	0	0	0	0	0	0	6	5	0	0	0	0	0	0	0	15	2.04225e-05	4	11	1.34453e-05	3.1303e-05	0	0	0	5.56568e-05	0	0	0	0	0	0	0	0	0.000189771	0.000160046	0	0	0	0	0	0	0
d__Bacteria;p__Myxococcota;c__Polyangia;o__Haliangiales	26	35	0	195	16	0	0	0	0	53	0	0	72	0	0	0	16	0	50	0	6	469	0.000638544	264	144	0.000887392	0.000409785	0.000603977	0.000822929	0	0.00271327	0.000483939	0	0	0	0	0.00127367	0	0	0.00227726	0	0	0	0.0006354	0	0.00118189	0	0.000162615
d__Bacteria;p__Myxococcota;c__Polyangia;o__Nannocystales	5	0	0	54	0	0	0	0	0	0	0	0	0	0	0	0	0	0	0	0	0	59	8.03285e-05	54	0	0.000181512	0	0.000116149	0	0	0.000751367	0	0	0	0	0	0	0	0	0	0	0	0	0	0	0	0	0
d__Bacteria;p__Myxococcota;c__Polyangia;o__Polyangiales	225	39	0	221	9	31	12	0	0	10	19	18	45	0	0	32	8	0	93	0	52	814	0.00110826	283	267	0.000951257	0.000759809	0.00522672	0.000916978	0	0.00307504	0.000272216	0.000863847	0.000360924	0	0	0.000240315	0.000641155	0.000595573	0.00142328	0	0	0.00115653	0.0003177	0	0.00219832	0	0.00140933
d__Bacteria;p__Myxococcota;c__Polyangia;o__mle1-27	6	3	0	13	0	0	0	0	0	0	0	0	0	0	0	0	0	0	0	0	0	22	2.9953e-05	13	0	4.36973e-05	0	0.000139379	7.05368e-05	0	0.000180885	0	0	0	0	0	0	0	0	0	0	0	0	0	0	0	0	0
d__Bacteria;p__Myxococcota;c__bacteriap25;o__bacteriap25	88	21	0	59	0	0	0	3	0	0	0	0	0	0	0	0	0	0	0	7	0	178	0.000242347	62	7	0.000208403	1.99201e-05	0.00204423	0.000493757	0	0.000820938	0	0	0	0.000168966	0	0	0	0	0	0	0	0	0	0	0	0.000191634	0
d__Bacteria;p__NB1-j;c__NB1-j;o__NB1-j	80	43	0	364	0	0	0	0	0	39	0	0	0	0	0	0	0	0	0	0	0	526	0.000716149	403	0	0.00135462	0	0.00185839	0.00101103	0	0.00506477	0	0	0	0	0	0.00093723	0	0	0	0	0	0	0	0	0	0	0
d__Bacteria;p__Nitrospinota;c__P9X2b3D02;o__P9X2b3D02	0	0	0	0	0	3	0	0	0	0	0	0	0	0	0	0	0	0	0	0	0	3	4.0845e-06	3	0	1.0084e-05	0	0	0	0	0	0	8.35981e-05	0	0	0	0	0	0	0	0	0	0	0	0	0	0	0
d__Bacteria;p__Nitrospirota;c__4-29-1;o__4-29-1	0	0	0	0	4	0	0	0	0	0	0	0	4	0	0	0	0	0	0	0	0	8	1.0892e-05	4	4	1.34453e-05	1.13829e-05	0	0	0	0	0.000120985	0	0	0	0	0	0	0	0.000126514	0	0	0	0	0	0	0	0
d__Bacteria;p__Nitrospirota;c__Leptospirillia;o__Leptospirillales	0	0	0	26	0	0	0	0	0	0	0	0	0	0	0	0	0	0	0	0	0	26	3.5399e-05	26	0	8.73947e-05	0	0	0	0	0.000361769	0	0	0	0	0	0	0	0	0	0	0	0	0	0	0	0	0
d__Bacteria;p__Nitrospirota;c__Nitrospiria;o__Nitrospirales	149	131	39	78	18	0	0	0	12	0	109	0	30	0	5	0	0	0	0	0	0	571	0.000777417	147	144	0.000494116	0.000409785	0.00346125	0.00308011	0.00241352	0.00108531	0.000544432	0	0	0	0.00025047	0	0.00367821	0	0.000948857	0	0.000191659	0	0	0	0	0	0
d__Bacteria;p__Nitrospirota;c__Thermodesulfovibrionia;o__uncultured	10	6	0	49	7	35	0	6	17	8	0	0	15	3	0	0	0	0	0	0	0	156	0.000212394	122	18	0.000410083	5.12231e-05	0.000232299	0.000141074	0	0.000681796	0.000211723	0.000975311	0	0.000337933	0.000354832	0.000192252	0	0	0.000474428	9.60277e-05	0	0	0	0	0	0	0
d__Bacteria;p__Patescibacteria;__;__	0	7	11	10	20	17	12	6	33	16	2	0	2	0	0	0	0	0	0	0	0	136	0.000185164	125	4	0.000420167	1.13829e-05	0	0.000164586	0.000680735	0.000139142	0.000604924	0.000473722	0.000360924	0.000337933	0.000688791	0.000384504	6.749e-05	0	6.32571e-05	0	0	0	0	0	0	0	0
d__Bacteria;p__Patescibacteria;c__ABY1;o__Candidatus_Buchananbacteria	0	0	0	2	0	0	0	0	0	0	0	0	0	0	0	0	0	0	0	0	0	2	2.723e-06	2	0	6.72267e-06	0	0	0	0	2.78284e-05	0	0	0	0	0	0	0	0	0	0	0	0	0	0	0	0	0
d__Bacteria;p__Patescibacteria;c__ABY1;o__Candidatus_Falkowbacteria	3	0	0	0	30	65	0	0	0	28	0	0	0	0	0	0	0	12	0	29	25	192	0.000261408	123	66	0.000413444	0.000187818	6.96896e-05	0	0	0	0.000907386	0.00181129	0	0	0	0.000672883	0	0	0	0	0	0	0	0.000352723	0	0.000793912	0.000677562
d__Bacteria;p__Patescibacteria;c__ABY1;o__Candidatus_Kerfeldbacteria	2	5	3	40	2	22	12	0	0	0	0	0	0	0	0	0	0	0	19	14	0	119	0.000162019	79	33	0.000265545	9.3909e-05	4.64598e-05	0.000117561	0.000185655	0.000556568	6.04924e-05	0.000613052	0.000360924	0	0	0	0	0	0	0	0	0	0	0	0.000449119	0.000383268	0
d__Bacteria;p__Patescibacteria;c__ABY1;o__Candidatus_Komeilibacteria	7	12	0	22	0	10	9	2	0	8	0	0	0	0	0	0	0	0	0	0	0	70	9.5305e-05	51	0	0.000171428	0	0.000162609	0.000282147	0	0.000306113	0	0.00027866	0.000270693	0.000112644	0	0.000192252	0	0	0	0	0	0	0	0	0	0	0
d__Bacteria;p__Patescibacteria;c__ABY1;o__Candidatus_Kuenenbacteria	4	0	0	3	0	0	0	0	0	0	0	0	0	0	0	0	0	0	0	0	0	7	9.5305e-06	3	0	1.0084e-05	0	9.29195e-05	0	0	4.17426e-05	0	0	0	0	0	0	0	0	0	0	0	0	0	0	0	0	0
d__Bacteria;p__Patescibacteria;c__ABY1;o__Candidatus_Magasanikbacteria	16	9	11	51	5	47	21	2	16	10	0	0	0	34	2	0	0	0	0	0	0	224	0.000304976	163	36	0.000547897	0.000102446	0.000371678	0.00021161	0.000680735	0.000709624	0.000151231	0.0013097	0.000631617	0.000112644	0.00033396	0.000240315	0	0	0	0.00108831	7.66636e-05	0	0	0	0	0	0
d__Bacteria;p__Patescibacteria;c__ABY1;o__Candidatus_Uhrbacteria	16	16	0	9	0	0	0	0	0	0	0	0	0	0	0	0	0	0	0	0	0	41	5.58215e-05	9	0	3.0252e-05	0	0.000371678	0.000376196	0	0.000125228	0	0	0	0	0	0	0	0	0	0	0	0	0	0	0	0	0
d__Bacteria;p__Patescibacteria;c__Berkelbacteria;o__Berkelbacteria	23	43	37	26	141	1656	2228	559	1052	1135	0	41	6	49	19	603	129	3023	2648	1239	1143	15800	0.0215117	6834	8900	0.0229714	0.025327	0.000534287	0.00101103	0.00228975	0.000361769	0.00426471	0.0461461	0.0670115	0.0314841	0.0219578	0.0272758	0	0.00135658	0.000189771	0.00156845	0.000728304	0.0217933	0.00512291	0.0888569	0.0625931	0.0339192	0.0309781
d__Bacteria;p__Patescibacteria;c__CPR2;o__CPR2	3	0	30	0	196	200	268	95	192	114	0	53	22	6	0	177	29	1456	219	359	488	3907	0.00531938	1095	2809	0.00368066	0.00799365	6.96896e-05	0	0.00185655	0	0.00592826	0.0055732	0.00806064	0.00535061	0.00400751	0.00273959	0	0.00175363	0.000695828	0.000192055	0	0.00639705	0.00115166	0.0427971	0.00517669	0.00982808	0.013226
d__Bacteria;p__Patescibacteria;c__Gracilibacteria;o__Absconditabacteriales_(SR1)	6	93	7	8	0	10	17	14	7	11	0	0	0	0	0	0	0	0	0	0	0	173	0.00023554	74	0	0.000248739	0	0.000139379	0.00218664	0.000433195	0.000111314	0	0.00027866	0.000511309	0.00078851	0.000146107	0.000264347	0	0	0	0	0	0	0	0	0	0	0
d__Bacteria;p__Patescibacteria;c__Gracilibacteria;o__Candidatus_Abawacabacteria	86	112	4	26	2	0	0	0	0	0	0	0	0	0	0	0	0	0	0	0	0	230	0.000313145	32	0	0.000107563	0	0.00199777	0.00263337	0.00024754	0.000361769	6.04924e-05	0	0	0	0	0	0	0	0	0	0	0	0	0	0	0	0
d__Bacteria;p__Patescibacteria;c__Gracilibacteria;o__Candidatus_Peregrinibacteria	9	3	20	60	12	14	5	0	0	0	0	0	0	0	0	0	0	0	0	0	0	123	0.000167465	111	0	0.000373108	0	0.000209069	7.05368e-05	0.0012377	0.000834852	0.000362954	0.000390124	0.000150385	0	0	0	0	0	0	0	0	0	0	0	0	0	0
d__Bacteria;p__Patescibacteria;c__Gracilibacteria;o__Candidatus_Peribacteria	13	25	2	51	2	0	0	0	0	0	0	0	0	0	0	0	0	0	0	0	0	93	0.00012662	55	0	0.000184873	0	0.000301988	0.000587807	0.00012377	0.000709624	6.04924e-05	0	0	0	0	0	0	0	0	0	0	0	0	0	0	0	0
d__Bacteria;p__Patescibacteria;c__Gracilibacteria;o__Gracilibacteria	24	4	0	10	0	3	0	0	0	0	0	0	0	0	0	0	0	0	0	0	2	43	5.85445e-05	13	2	4.36973e-05	5.69145e-06	0.000557517	9.4049e-05	0	0.000139142	0	8.35981e-05	0	0	0	0	0	0	0	0	0	0	0	0	0	0	5.42049e-05
d__Bacteria;p__Patescibacteria;c__Kazania;o__Kazania	3	0	0	3	0	3	0	0	0	0	0	0	0	0	0	0	0	0	0	0	0	9	1.22535e-05	6	0	2.0168e-05	0	6.96896e-05	0	0	4.17426e-05	0	8.35981e-05	0	0	0	0	0	0	0	0	0	0	0	0	0	0	0
d__Bacteria;p__Patescibacteria;c__Microgenomatia;__	0	0	0	0	0	5	5	3	0	0	0	0	0	0	0	0	0	0	0	0	0	13	1.76995e-05	13	0	4.36973e-05	0	0	0	0	0	0	0.00013933	0.000150385	0.000168966	0	0	0	0	0	0	0	0	0	0	0	0	0
d__Bacteria;p__Patescibacteria;c__Microgenomatia;o__Candidatus_Amesbacteria	0	21	4	2	10	8	3	0	0	0	0	0	0	0	0	0	0	0	0	0	0	48	6.5352e-05	27	0	9.0756e-05	0	0	0.000493757	0.00024754	2.78284e-05	0.000302462	0.000222928	9.0231e-05	0	0	0	0	0	0	0	0	0	0	0	0	0	0
d__Bacteria;p__Patescibacteria;c__Microgenomatia;o__Candidatus_Curtissbacteria	24	57	4	0	5	5	0	2	4	0	0	0	4	0	0	0	0	0	0	0	0	105	0.000142958	20	4	6.72267e-05	1.13829e-05	0.000557517	0.0013402	0.00024754	0	0.000151231	0.00013933	0	0.000112644	8.34899e-05	0	0	0	0.000126514	0	0	0	0	0	0	0	0
d__Bacteria;p__Patescibacteria;c__Microgenomatia;o__Candidatus_Shapirobacteria	0	0	0	0	0	8	0	0	4	0	0	0	0	0	0	2	0	0	0	0	3	17	2.31455e-05	12	5	4.0336e-05	1.42286e-05	0	0	0	0	0	0.000222928	0	0	8.34899e-05	0	0	0	0	0	0	7.22831e-05	0	0	0	0	8.13074e-05
d__Bacteria;p__Patescibacteria;c__Microgenomatia;o__Candidatus_Woesebacteria	2	5	9	10	23	100	47	19	19	17	0	0	0	0	0	0	0	0	0	0	0	251	0.000341737	244	0	0.000820165	0	4.64598e-05	0.000117561	0.000556965	0.000139142	0.000695663	0.0027866	0.00141362	0.00107012	0.000396577	0.000408536	0	0	0	0	0	0	0	0	0	0	0
d__Bacteria;p__Patescibacteria;c__Microgenomatia;o__Candidatus_Woykebacteria	108	265	86	147	22	0	0	11	0	4	0	0	0	0	0	0	0	0	0	0	0	643	0.000875445	270	0	0.00090756	0	0.00250883	0.00623075	0.00532211	0.00204539	0.000665416	0	0	0.000619544	0	9.61261e-05	0	0	0	0	0	0	0	0	0	0	0
d__Bacteria;p__Patescibacteria;c__Microgenomatia;o__Microgenomatia	7	93	12	0	0	0	0	0	2	0	4	0	0	0	0	0	0	0	0	0	0	118	0.000160657	14	4	4.70587e-05	1.13829e-05	0.000162609	0.00218664	0.00074262	0	0	0	0	0	4.17449e-05	0	0.00013498	0	0	0	0	0	0	0	0	0	0
d__Bacteria;p__Patescibacteria;c__Parcubacteria;__	0	2	0	0	8	0	9	0	4	0	0	0	0	0	0	0	0	12	4	0	37	76	0.000103474	21	53	7.0588e-05	0.000150824	0	4.70245e-05	0	0	0.00024197	0	0.000270693	0	8.34899e-05	0	0	0	0	0	0	0	0	0.000352723	9.45515e-05	0	0.00100279
d__Bacteria;p__Patescibacteria;c__Parcubacteria;o__Candidatus_Azambacteria	0	19	15	262	8	5	22	0	6	10	6	0	0	0	0	0	0	0	12	22	11	398	0.000541877	328	51	0.00110252	0.000145132	0	0.000446733	0.000928275	0.00364552	0.00024197	0.00013933	0.000661694	0	0.000125235	0.000240315	0.00020247	0	0	0	0	0	0	0	0.000283654	0.000602278	0.000298127
d__Bacteria;p__Patescibacteria;c__Parcubacteria;o__Candidatus_Jorgensenbacteria	0	0	3	0	0	0	0	0	0	3	0	0	0	0	0	0	0	0	0	0	0	6	8.169e-06	6	0	2.0168e-05	0	0	0	0.000185655	0	0	0	0	0	0	7.20946e-05	0	0	0	0	0	0	0	0	0	0	0
d__Bacteria;p__Patescibacteria;c__Parcubacteria;o__Candidatus_Kaiserbacteria	0	0	0	2	0	0	0	0	0	0	0	0	0	0	0	0	0	0	0	0	0	2	2.723e-06	2	0	6.72267e-06	0	0	0	0	2.78284e-05	0	0	0	0	0	0	0	0	0	0	0	0	0	0	0	0	0
d__Bacteria;p__Patescibacteria;c__Parcubacteria;o__Candidatus_Lloydbacteria	0	0	0	4	0	0	3	0	0	0	0	0	0	0	0	0	0	0	0	0	0	7	9.5305e-06	7	0	2.35293e-05	0	0	0	0	5.56568e-05	0	0	9.0231e-05	0	0	0	0	0	0	0	0	0	0	0	0	0	0
d__Bacteria;p__Patescibacteria;c__Parcubacteria;o__Candidatus_Moranbacteria	0	2	15	4	22	213	60	9	28	21	0	33	0	13	0	0	0	0	0	0	0	420	0.00057183	372	46	0.00125042	0.000130903	0	4.70245e-05	0.000928275	5.56568e-05	0.000665416	0.00593546	0.00180462	0.000506899	0.000584429	0.000504662	0	0.00109188	0	0.00041612	0	0	0	0	0	0	0
d__Bacteria;p__Patescibacteria;c__Parcubacteria;o__Candidatus_Nomurabacteria	2	4	0	5	0	0	0	0	0	0	0	0	0	0	0	0	0	6	0	0	0	17	2.31455e-05	5	6	1.68067e-05	1.70744e-05	4.64598e-05	9.4049e-05	0	6.9571e-05	0	0	0	0	0	0	0	0	0	0	0	0	0	0.000176362	0	0	0
d__Bacteria;p__Patescibacteria;c__Parcubacteria;o__Candidatus_Vogelbacteria	0	2	2	4	8	4	14	0	4	16	0	0	0	0	0	0	0	0	0	4	0	58	7.8967e-05	52	4	0.000174789	1.13829e-05	0	4.70245e-05	0.00012377	5.56568e-05	0.00024197	0.000111464	0.000421078	0	8.34899e-05	0.000384504	0	0	0	0	0	0	0	0	0	0.000109505	0
d__Bacteria;p__Patescibacteria;c__Parcubacteria;o__Candidatus_Wolfebacteria	0	0	0	0	0	0	2	0	0	0	0	0	0	0	0	0	0	0	0	0	0	2	2.723e-06	2	0	6.72267e-06	0	0	0	0	0	0	0	6.0154e-05	0	0	0	0	0	0	0	0	0	0	0	0	0	0
d__Bacteria;p__Patescibacteria;c__Parcubacteria;o__Candidatus_Yanofskybacteria	19	46	10	217	0	15	9	0	4	10	0	2	0	0	0	0	0	0	0	0	0	332	0.000452018	265	2	0.000890753	5.69145e-06	0.000441368	0.00108156	0.00061885	0.00301938	0	0.00041799	0.000270693	0	8.34899e-05	0.000240315	0	6.61748e-05	0	0	0	0	0	0	0	0	0
d__Bacteria;p__Patescibacteria;c__Parcubacteria;o__Candidatus_Zambryskibacteria	0	0	0	8	0	0	0	0	0	0	0	0	0	0	0	0	0	0	0	0	0	8	1.0892e-05	8	0	2.68907e-05	0	0	0	0	0.000111314	0	0	0	0	0	0	0	0	0	0	0	0	0	0	0	0	0
d__Bacteria;p__Patescibacteria;c__Parcubacteria;o__Parcubacteria	71	162	57	245	17	45	9	4	17	22	0	0	0	0	2	0	0	0	0	0	0	651	0.000886337	416	2	0.00139831	5.69145e-06	0.00164932	0.00380899	0.00352745	0.00340898	0.000514185	0.00125397	0.000270693	0.000225289	0.000354832	0.000528694	0	0	0	0	7.66636e-05	0	0	0	0	0	0
d__Bacteria;p__Patescibacteria;c__Saccharimonadia;o__Saccharimonadales	465	369	376	827	592	702	1044	263	401	403	6	0	16	12	0	7	0	22	46	0	55	5606	0.00763257	4608	164	0.015489	0.000466699	0.0108019	0.00867602	0.0232688	0.011507	0.0179058	0.0195619	0.0314004	0.0148127	0.00836986	0.00968471	0.00020247	0	0.000506057	0.000384111	0	0.000252991	0	0.000646659	0.00108734	0	0.00149064
d__Bacteria;p__Patescibacteria;c__WWE3;o__WWE3	8	0	3	61	10	46	19	6	10	9	0	0	0	0	0	0	0	0	0	0	0	172	0.000234178	164	0	0.000551259	0	0.000185839	0	0.000185655	0.000848767	0.000302462	0.00128184	0.000571463	0.000337933	0.000208725	0.000216284	0	0	0	0	0	0	0	0	0	0	0
d__Bacteria;p__Patescibacteria;c__uncultured;o__uncultured	74	203	93	11	81	12	13	12	20	34	34	0	13	0	0	0	0	0	15	0	0	615	0.000837323	276	62	0.000927728	0.000176435	0.00171901	0.00477299	0.00575531	0.000153056	0.00244994	0.000334392	0.000391001	0.000675866	0.000417449	0.000817072	0.00114733	0	0.000411171	0	0	0	0	0	0.000354568	0	0
d__Bacteria;p__Planctomycetota;__;__	0	0	0	0	0	19	20	15	53	47	0	35	0	0	13	192	0	0	18	0	5	417	0.000567746	154	263	0.000517645	0.000748426	0	0	0	0	0	0.000529454	0.00060154	0.000844832	0.00110624	0.00112948	0	0.00115806	0	0	0.000498313	0.00693917	0	0	0.000425482	0	0.000135512
d__Bacteria;p__Planctomycetota;c__BD7-11;o__BD7-11	0	0	0	0	0	0	0	0	0	3	0	0	0	0	0	0	0	0	0	0	0	3	4.0845e-06	3	0	1.0084e-05	0	0	0	0	0	0	0	0	0	0	7.20946e-05	0	0	0	0	0	0	0	0	0	0	0
d__Bacteria;p__Planctomycetota;c__ODP123;o__ODP123	0	0	0	0	0	8	16	6	0	5	0	0	0	0	0	6	11	0	56	15	32	155	0.000211033	35	120	0.000117647	0.000341487	0	0	0	0	0	0.000222928	0.000481232	0.000337933	0	0.000120158	0	0	0	0	0	0.000216849	0.000436837	0	0.00132372	0.000410644	0.000867279
d__Bacteria;p__Planctomycetota;c__OM190;o__OM190	39	0	3	229	0	0	0	0	2	27	4	0	0	0	0	0	0	0	0	0	0	304	0.000413896	261	4	0.000877308	1.13829e-05	0.000905965	0	0.000185655	0.00318635	0	0	0	0	4.17449e-05	0.000648851	0.00013498	0	0	0	0	0	0	0	0	0	0
d__Bacteria;p__Planctomycetota;c__Phycisphaerae;__	0	0	0	0	0	0	0	0	0	0	0	0	0	0	0	0	0	9	0	0	0	9	1.22535e-05	0	9	0	2.56115e-05	0	0	0	0	0	0	0	0	0	0	0	0	0	0	0	0	0	0.000264542	0	0	0
d__Bacteria;p__Planctomycetota;c__Phycisphaerae;o__CCM11a	0	0	0	60	0	0	0	0	0	0	0	0	0	0	0	0	0	0	0	0	0	60	8.169e-05	60	0	0.00020168	0	0	0	0	0.000834852	0	0	0	0	0	0	0	0	0	0	0	0	0	0	0	0	0
d__Bacteria;p__Planctomycetota;c__Phycisphaerae;o__DG-20	0	0	0	0	8	65	159	22	100	52	0	47	0	46	11	20	0	0	21	27	23	601	0.000818262	406	195	0.0013647	0.000554917	0	0	0	0	0.00024197	0.00181129	0.00478224	0.00123909	0.00208725	0.00124964	0	0.00155511	0	0.00147242	0.00042165	0.000722831	0	0	0.000496395	0.000739159	0.000623357
d__Bacteria;p__Planctomycetota;c__Phycisphaerae;o__MSBL9	0	19	7	5	122	130	95	13	52	14	0	16	0	0	0	7	14	242	159	78	101	1074	0.00146225	438	617	0.00147226	0.00175581	0	0.000446733	0.000433195	6.9571e-05	0.00369004	0.00362258	0.00285731	0.000732188	0.00108537	0.000336441	0	0.000529398	0	0	0	0.000252991	0.000555975	0.00711325	0.00375842	0.00213535	0.00273735
d__Bacteria;p__Planctomycetota;c__Phycisphaerae;o__Phycisphaerales	30	26	8	131	8	118	60	20	0	3	16	73	21	19	0	73	53	573	659	196	153	2240	0.00304976	348	1836	0.00116974	0.00522476	0.000696896	0.000611319	0.00049508	0.00182276	0.00024197	0.00328819	0.00180462	0.00112644	0	7.20946e-05	0.00053992	0.00241538	0.0006642	0.000608175	0	0.00263833	0.00210476	0.0168425	0.0155774	0.00536575	0.00414668
d__Bacteria;p__Planctomycetota;c__Phycisphaerae;o__Pla1_lineage	0	0	0	8	0	0	0	0	0	0	0	0	0	0	0	0	0	0	0	0	0	8	1.0892e-05	8	0	2.68907e-05	0	0	0	0	0.000111314	0	0	0	0	0	0	0	0	0	0	0	0	0	0	0	0	0
d__Bacteria;p__Planctomycetota;c__Phycisphaerae;o__S-70	0	0	0	61	0	0	0	0	2	0	0	0	0	0	0	0	0	0	0	0	0	63	8.57745e-05	63	0	0.000211764	0	0	0	0	0.000848767	0	0	0	0	4.17449e-05	0	0	0	0	0	0	0	0	0	0	0	0
d__Bacteria;p__Planctomycetota;c__Phycisphaerae;o__Tepidisphaerales	6	24	21	162	15	20	66	35	46	36	14	0	18	30	0	73	36	312	419	115	257	1705	0.00232136	401	1274	0.00134789	0.00362546	0.000139379	0.000564294	0.00129959	0.0022541	0.000453693	0.00055732	0.00198508	0.00197128	0.000960134	0.000865135	0.00047243	0	0.000569314	0.000960277	0	0.00263833	0.00142965	0.00917081	0.00990427	0.00314827	0.00696534
d__Bacteria;p__Planctomycetota;c__Phycisphaerae;o__mle1-8	7	0	0	10	0	26	52	19	46	31	0	0	0	0	4	10	23	89	0	0	0	317	0.000431596	184	126	0.000618485	0.000358562	0.000162609	0	0	0.000139142	0	0.000724517	0.001564	0.00107012	0.000960134	0.000744977	0	0	0	0	0.000153327	0.000361415	0.000913387	0.00261603	0	0	0
d__Bacteria;p__Planctomycetota;c__Pla3_lineage;o__Pla3_lineage	6	0	0	7	0	0	0	0	0	0	0	0	0	0	0	0	0	0	0	0	0	13	1.76995e-05	7	0	2.35293e-05	0	0.000139379	0	0	9.73994e-05	0	0	0	0	0	0	0	0	0	0	0	0	0	0	0	0	0
d__Bacteria;p__Planctomycetota;c__Pla4_lineage;o__Pla4_lineage	0	13	12	9	0	52	16	3	15	8	9	0	0	0	0	9	14	0	78	0	5	243	0.000330845	115	115	0.000386553	0.000327259	0	0.000305659	0.00074262	0.000125228	0	0.00144903	0.000481232	0.000168966	0.000313087	0.000192252	0.000303705	0	0	0	0	0.000325274	0.000555975	0	0.00184375	0	0.000135512
d__Bacteria;p__Planctomycetota;c__Planctomycetes;o__Gemmatales	16	19	16	280	18	8	4	3	3	7	6	0	39	0	0	0	0	0	0	0	0	419	0.000570469	339	45	0.00113949	0.000128058	0.000371678	0.000446733	0.00099016	0.00389598	0.000544432	0.000222928	0.000120308	0.000168966	6.26174e-05	0.000168221	0.00020247	0	0.00123351	0	0	0	0	0	0	0	0
d__Bacteria;p__Planctomycetota;c__Planctomycetes;o__Isosphaerales	0	7	10	18	6	0	0	0	0	0	0	0	8	0	0	0	0	0	0	0	0	49	6.67135e-05	34	8	0.000114285	2.27658e-05	0	0.000164586	0.00061885	0.000250456	0.000181477	0	0	0	0	0	0	0	0.000253028	0	0	0	0	0	0	0	0
d__Bacteria;p__Planctomycetota;c__Planctomycetes;o__Pirellulales	642	466	124	1867	442	188	150	31	72	258	317	0	281	18	0	18	23	82	96	50	391	5516	0.00751003	3132	1276	0.0105277	0.00363115	0.0149136	0.0109567	0.00767374	0.0259778	0.0133688	0.00523881	0.00451155	0.00174599	0.00150282	0.00620013	0.0106972	0	0.00888762	0.000576166	0	0.000650548	0.000913387	0.00241028	0.00226924	0.00136881	0.0105971
d__Bacteria;p__Planctomycetota;c__Planctomycetes;o__Planctomycetales	28	12	0	263	14	5	0	0	2	12	24	4	51	3	0	0	17	0	23	0	0	458	0.000623567	296	122	0.000994955	0.000347179	0.000650437	0.000282147	0	0.00365944	0.000423447	0.00013933	0	0	4.17449e-05	0.000288378	0.000809881	0.00013235	0.00161306	9.60277e-05	0	0	0.000675112	0	0.000543671	0	0
d__Bacteria;p__Planctomycetota;c__Planctomycetes;o__uncultured	0	0	0	30	0	0	0	0	0	0	0	0	0	0	0	0	0	0	0	0	0	30	4.0845e-05	30	0	0.00010084	0	0	0	0	0.000417426	0	0	0	0	0	0	0	0	0	0	0	0	0	0	0	0	0
d__Bacteria;p__Planctomycetota;c__vadinHA49;o__vadinHA49	3	0	0	7	0	30	11	0	9	26	0	18	0	0	0	34	13	16	174	17	0	358	0.000487417	83	272	0.000278991	0.000774038	6.96896e-05	0	0	9.73994e-05	0	0.000835981	0.000330847	0	0.000187852	0.00062482	0	0.000595573	0	0	0	0.00122881	0.000516262	0.000470298	0.00411299	0.000465396	0
d__Bacteria;p__Proteobacteria;__;__	0	0	16	0	0	0	0	0	0	2	0	0	0	0	0	0	0	0	0	0	0	18	2.4507e-05	18	0	6.0504e-05	0	0	0	0.00099016	0	0	0	0	0	0	4.80631e-05	0	0	0	0	0	0	0	0	0	0	0
d__Bacteria;p__Proteobacteria;c__Alphaproteobacteria;__	0	23	0	92	12	0	0	4	0	0	0	0	0	0	0	0	0	0	0	0	0	131	0.000178357	108	0	0.000363024	0	0	0.000540782	0	0.00128011	0.000362954	0	0	0.000225289	0	0	0	0	0	0	0	0	0	0	0	0	0
d__Bacteria;p__Proteobacteria;c__Alphaproteobacteria;o__Acetobacterales	0	9	0	0	0	3	0	0	0	0	0	0	0	0	0	0	0	0	0	0	0	12	1.6338e-05	3	0	1.0084e-05	0	0	0.00021161	0	0	0	8.35981e-05	0	0	0	0	0	0	0	0	0	0	0	0	0	0	0
d__Bacteria;p__Proteobacteria;c__Alphaproteobacteria;o__Azospirillales	0	0	0	24	0	0	0	0	0	18	0	0	0	0	0	0	0	0	0	0	0	42	5.7183e-05	42	0	0.000141176	0	0	0	0	0.000333941	0	0	0	0	0	0.000432568	0	0	0	0	0	0	0	0	0	0	0
d__Bacteria;p__Proteobacteria;c__Alphaproteobacteria;o__Caulobacterales	510	105	21	806	221	20	15	0	15	103	107	896	118	187	310	32	18	0	0	0	0	3484	0.00474347	1201	1668	0.00403696	0.00474667	0.0118472	0.00246879	0.00129959	0.0112148	0.00668441	0.00055732	0.000451155	0	0.000313087	0.00247525	0.00361072	0.0296463	0.00373217	0.00598572	0.0118829	0.00115653	0.000714825	0	0	0	0
d__Bacteria;p__Proteobacteria;c__Alphaproteobacteria;o__Defluviicoccales	0	0	0	43	0	0	0	0	0	0	0	0	0	0	0	0	0	0	0	0	0	43	5.85445e-05	43	0	0.000144537	0	0	0	0	0.000598311	0	0	0	0	0	0	0	0	0	0	0	0	0	0	0	0	0
d__Bacteria;p__Proteobacteria;c__Alphaproteobacteria;o__Dongiales	13	0	0	59	0	3	0	0	0	25	0	0	0	0	0	0	0	0	0	0	0	100	0.00013615	87	0	0.000292436	0	0.000301988	0	0	0.000820938	0	8.35981e-05	0	0	0	0.000600788	0	0	0	0	0	0	0	0	0	0	0
d__Bacteria;p__Proteobacteria;c__Alphaproteobacteria;o__Elsterales	45	57	0	29	0	0	0	0	7	5	0	0	0	0	0	0	0	0	0	9	13	165	0.000224648	41	22	0.000137815	6.2606e-05	0.00104534	0.0013402	0	0.000403512	0	0	0	0	0.000146107	0.000120158	0	0	0	0	0	0	0	0	0	0.000246386	0.000352332
d__Bacteria;p__Proteobacteria;c__Alphaproteobacteria;o__Ferrovibrionales	2	0	0	0	0	0	0	0	0	0	0	0	0	0	0	0	0	0	0	0	0	2	2.723e-06	0	0	0	0	4.64598e-05	0	0	0	0	0	0	0	0	0	0	0	0	0	0	0	0	0	0	0	0
d__Bacteria;p__Proteobacteria;c__Alphaproteobacteria;o__Holosporales	0	3	0	16	0	0	0	0	0	0	2	0	0	0	0	0	0	0	0	0	0	21	2.85915e-05	16	2	5.37813e-05	5.69145e-06	0	7.05368e-05	0	0.000222627	0	0	0	0	0	0	6.749e-05	0	0	0	0	0	0	0	0	0	0
d__Bacteria;p__Proteobacteria;c__Alphaproteobacteria;o__Kiloniellales	0	0	0	20	0	0	0	0	0	7	0	0	0	0	0	0	0	0	0	0	0	27	3.67605e-05	27	0	9.0756e-05	0	0	0	0	0.000278284	0	0	0	0	0	0.000168221	0	0	0	0	0	0	0	0	0	0	0
d__Bacteria;p__Proteobacteria;c__Alphaproteobacteria;o__Micavibrionales	0	4	0	0	0	0	0	0	0	0	0	0	0	0	0	0	0	0	0	0	0	4	5.446e-06	0	0	0	0	0	9.4049e-05	0	0	0	0	0	0	0	0	0	0	0	0	0	0	0	0	0	0	0
d__Bacteria;p__Proteobacteria;c__Alphaproteobacteria;o__Micropepsales	0	0	0	22	26	12	0	0	13	0	0	0	14	0	0	0	0	0	0	0	0	87	0.000118451	73	14	0.000245377	3.98402e-05	0	0	0	0.000306113	0.000786401	0.000334392	0	0	0.000271342	0	0	0	0.0004428	0	0	0	0	0	0	0	0
d__Bacteria;p__Proteobacteria;c__Alphaproteobacteria;o__Paracaedibacterales	0	0	5	3	0	0	0	0	0	0	0	0	0	0	0	0	0	0	0	0	0	8	1.0892e-05	8	0	2.68907e-05	0	0	0	0.000309425	4.17426e-05	0	0	0	0	0	0	0	0	0	0	0	0	0	0	0	0	0
d__Bacteria;p__Proteobacteria;c__Alphaproteobacteria;o__Puniceispirillales	0	0	0	10	0	0	0	0	0	0	0	0	0	0	0	0	0	0	0	0	0	10	1.3615e-05	10	0	3.36133e-05	0	0	0	0	0.000139142	0	0	0	0	0	0	0	0	0	0	0	0	0	0	0	0	0
d__Bacteria;p__Proteobacteria;c__Alphaproteobacteria;o__Reyranellales	31	0	0	75	0	0	0	0	0	18	0	0	0	0	0	0	0	0	0	0	10	134	0.000182441	93	10	0.000312604	2.84573e-05	0.000720126	0	0	0.00104357	0	0	0	0	0	0.000432568	0	0	0	0	0	0	0	0	0	0	0.000271025
d__Bacteria;p__Proteobacteria;c__Alphaproteobacteria;o__Rhizobiales	1445	862	212	3938	758	311	225	97	204	865	762	1169	1905	608	382	434	1567	594	2912	4992	9462	33704	0.045888	6610	24787	0.0222184	0.070537	0.0335672	0.0202676	0.0131196	0.0547941	0.0229266	0.00866633	0.00676732	0.00546325	0.00425798	0.0207873	0.0257137	0.0386792	0.0602524	0.0194616	0.0146427	0.0156854	0.0622295	0.0174598	0.0688335	0.136662	0.256444
d__Bacteria;p__Proteobacteria;c__Alphaproteobacteria;o__Rhodobacterales	0	21	0	73	18	0	0	0	0	0	0	47	9	0	0	0	0	0	0	0	0	168	0.000228732	91	56	0.000305881	0.000159361	0	0.000493757	0	0.00101574	0.000544432	0	0	0	0	0	0	0.00155511	0.000284657	0	0	0	0	0	0	0	0
d__Bacteria;p__Proteobacteria;c__Alphaproteobacteria;o__Rhodospirillales	9	36	31	64	21	2	0	0	11	2	33	0	18	0	2	0	0	0	0	0	0	229	0.000311784	131	53	0.000440335	0.000150824	0.000209069	0.000846441	0.00191844	0.000890509	0.00063517	5.5732e-05	0	0	0.000229597	4.80631e-05	0.00111359	0	0.000569314	0	7.66636e-05	0	0	0	0	0	0
d__Bacteria;p__Proteobacteria;c__Alphaproteobacteria;o__Rickettsiales	16	0	0	28	0	0	0	0	0	3	0	0	0	0	0	0	0	0	0	0	0	47	6.39905e-05	31	0	0.000104201	0	0.000371678	0	0	0.000389598	0	0	0	0	0	7.20946e-05	0	0	0	0	0	0	0	0	0	0	0
d__Bacteria;p__Proteobacteria;c__Alphaproteobacteria;o__Sphingomonadales	809	325	77	1514	336	61	30	12	26	115	437	249	78	18	0	0	1356	0	0	19	0	5462	0.00743651	2171	2157	0.00729745	0.00613823	0.018793	0.00764149	0.00476515	0.0210661	0.0101627	0.00169983	0.00090231	0.000675866	0.000542684	0.00276363	0.0147466	0.00823876	0.00246703	0.000576166	0	0	0.0538501	0	0	0.000520149	0
d__Bacteria;p__Proteobacteria;c__Alphaproteobacteria;o__Tistrellales	0	0	0	25	0	0	0	0	0	0	0	0	0	0	0	0	0	0	0	0	0	25	3.40375e-05	25	0	8.40333e-05	0	0	0	0	0.000347855	0	0	0	0	0	0	0	0	0	0	0	0	0	0	0	0	0
d__Bacteria;p__Proteobacteria;c__Alphaproteobacteria;o__Zavarziniales	0	0	0	6	0	0	0	0	0	0	0	14	0	0	0	0	0	0	0	0	0	20	2.723e-05	6	14	2.0168e-05	3.98402e-05	0	0	0	8.34852e-05	0	0	0	0	0	0	0	0.000463223	0	0	0	0	0	0	0	0	0
d__Bacteria;p__Proteobacteria;c__Alphaproteobacteria;o__uncultured	6	3	0	198	0	0	0	0	0	0	0	0	0	4	0	0	0	0	0	0	0	211	0.000287277	198	4	0.000665544	1.13829e-05	0.000139379	7.05368e-05	0	0.00275501	0	0	0	0	0	0	0	0	0	0.000128037	0	0	0	0	0	0	0
d__Bacteria;p__Proteobacteria;c__Gammaproteobacteria;__	2	36	0	28	7	4	0	6	0	0	14	0	0	0	0	0	3	0	3	0	0	103	0.000140235	45	20	0.00015126	5.69145e-05	4.64598e-05	0.000846441	0	0.000389598	0.000211723	0.000111464	0	0.000337933	0	0	0.00047243	0	0	0	0	0	0.000119137	0	7.09136e-05	0	0
d__Bacteria;p__Proteobacteria;c__Gammaproteobacteria;o__Acidiferrobacterales	23	21	0	29	0	9	3	0	11	15	0	95	0	0	0	0	0	0	0	0	0	206	0.000280469	67	95	0.000225209	0.000270344	0.000534287	0.000493757	0	0.000403512	0	0.000250794	9.0231e-05	0	0.000229597	0.000360473	0	0.0031433	0	0	0	0	0	0	0	0	0
d__Bacteria;p__Proteobacteria;c__Gammaproteobacteria;o__Burkholderiales	720	852	927	3644	4211	1395	1006	1449	399	592	1931	10840	8371	1908	1975	343	1868	0	63	12	177	42683	0.0581129	13623	27488	0.0457914	0.0782234	0.0167255	0.0200324	0.0573674	0.0507034	0.127367	0.0388731	0.0302575	0.0816108	0.00832812	0.0142267	0.0651616	0.358667	0.264763	0.0610736	0.0757053	0.0123965	0.0741829	0	0.00148919	0.000328515	0.00479714
d__Bacteria;p__Proteobacteria;c__Gammaproteobacteria;o__CCD24	39	32	4	61	0	0	0	0	0	51	0	0	0	0	0	0	0	0	0	0	0	187	0.000254601	116	0	0.000389915	0	0.000905965	0.000752392	0.00024754	0.000848767	0	0	0	0	0	0.00122561	0	0	0	0	0	0	0	0	0	0	0
d__Bacteria;p__Proteobacteria;c__Gammaproteobacteria;o__Cellvibrionales	9	0	0	8	0	0	0	0	0	0	0	0	0	0	0	0	0	0	0	0	0	17	2.31455e-05	8	0	2.68907e-05	0	0.000209069	0	0	0.000111314	0	0	0	0	0	0	0	0	0	0	0	0	0	0	0	0	0
d__Bacteria;p__Proteobacteria;c__Gammaproteobacteria;o__Coxiellales	0	0	0	7	50	11	0	0	0	0	12	8	10	0	0	0	0	0	6	21	132	257	0.000349906	68	189	0.000228571	0.000537842	0	0	0	9.73994e-05	0.00151231	0.000306526	0	0	0	0	0.00040494	0.000264699	0.000316286	0	0	0	0	0	0.000141827	0.000574901	0.00357753
d__Bacteria;p__Proteobacteria;c__Gammaproteobacteria;o__Diplorickettsiales	23	9	0	66	0	0	0	0	0	0	0	0	0	16	0	0	0	0	10	9	2	135	0.000183803	66	37	0.000221848	0.000105292	0.000534287	0.00021161	0	0.000918338	0	0	0	0	0	0	0	0	0	0.000512147	0	0	0	0	0.000236379	0.000246386	5.42049e-05
d__Bacteria;p__Proteobacteria;c__Gammaproteobacteria;o__EV818SWSAP88	0	0	0	11	0	0	0	0	0	0	0	0	0	0	0	0	0	0	0	0	0	11	1.49765e-05	11	0	3.69747e-05	0	0	0	0	0.000153056	0	0	0	0	0	0	0	0	0	0	0	0	0	0	0	0	0
d__Bacteria;p__Proteobacteria;c__Gammaproteobacteria;o__Enterobacterales	118	0	0	205	0	143	363	674	9995	3287	0	0	0	0	0	0	0	0	0	0	0	14785	0.0201298	14667	0	0.0493007	0	0.00274113	0	0	0.00285241	0	0.00398484	0.0109179	0.0379611	0.20862	0.0789916	0	0	0	0	0	0	0	0	0	0	0
d__Bacteria;p__Proteobacteria;c__Gammaproteobacteria;o__Ga0077536	0	0	0	11	0	0	0	0	0	0	0	0	0	0	0	0	0	0	0	0	0	11	1.49765e-05	11	0	3.69747e-05	0	0	0	0	0.000153056	0	0	0	0	0	0	0	0	0	0	0	0	0	0	0	0	0
d__Bacteria;p__Proteobacteria;c__Gammaproteobacteria;o__Gammaproteobacteria_Incertae_Sedis	69	53	8	175	9	0	0	0	0	22	40	0	0	5	0	0	0	0	24	20	0	425	0.000578638	214	89	0.000719325	0.00025327	0.00160286	0.00124615	0.00049508	0.00243499	0.000272216	0	0	0	0	0.000528694	0.0013498	0	0	0.000160046	0	0	0	0	0.000567309	0.000547525	0
d__Bacteria;p__Proteobacteria;c__Gammaproteobacteria;o__JG36-GS-52	0	0	0	19	0	0	0	0	0	0	0	0	0	0	0	0	0	0	0	0	0	19	2.58685e-05	19	0	6.38653e-05	0	0	0	0	0.00026437	0	0	0	0	0	0	0	0	0	0	0	0	0	0	0	0	0
d__Bacteria;p__Proteobacteria;c__Gammaproteobacteria;o__JTB23	26	28	7	11	11	0	0	7	7	7	0	0	0	0	0	0	0	0	0	0	0	104	0.000141596	50	0	0.000168067	0	0.000603977	0.000658343	0.000433195	0.000153056	0.000332708	0	0	0.000394255	0.000146107	0.000168221	0	0	0	0	0	0	0	0	0	0	0
d__Bacteria;p__Proteobacteria;c__Gammaproteobacteria;o__Legionellales	0	11	0	20	7	56	48	6	0	0	270	110	31	0	0	0	0	0	41	149	35	784	0.00106742	137	636	0.000460503	0.00180988	0	0.000258635	0	0.000278284	0.000211723	0.0015605	0.0014437	0.000337933	0	0	0.00911116	0.00363961	0.000980485	0	0	0	0	0	0.000969153	0.00407906	0.000948587
d__Bacteria;p__Proteobacteria;c__Gammaproteobacteria;o__MBMPE27	28	8	0	22	0	0	0	0	0	11	0	69	0	0	0	0	0	0	0	0	0	138	0.000187887	33	69	0.000110924	0.000196355	0.000650437	0.000188098	0	0.000306113	0	0	0	0	0	0.000264347	0	0.00228303	0	0	0	0	0	0	0	0	0
d__Bacteria;p__Proteobacteria;c__Gammaproteobacteria;o__Methylococcales	64	1707	600	386	350	124	26	126	198	192	406	176	1009	109	0	0	0	0	0	0	0	5473	0.00745149	2002	1700	0.00672939	0.00483774	0.00148671	0.0401354	0.037131	0.00537088	0.0105862	0.00345539	0.000782002	0.00709659	0.00413275	0.00461405	0.0137005	0.00582338	0.0319132	0.003489	0	0	0	0	0	0	0
d__Bacteria;p__Proteobacteria;c__Gammaproteobacteria;o__OM182_clade	0	7	0	0	0	0	0	0	0	0	0	0	0	0	0	0	0	0	0	0	0	7	9.5305e-06	0	0	0	0	0	0.000164586	0	0	0	0	0	0	0	0	0	0	0	0	0	0	0	0	0	0	0
d__Bacteria;p__Proteobacteria;c__Gammaproteobacteria;o__Oceanospirillales	0	28	0	0	20	9	0	0	0	0	25	95	0	0	0	0	0	0	0	0	0	177	0.000240986	29	120	9.74787e-05	0.000341487	0	0.000658343	0	0	0.000604924	0.000250794	0	0	0	0	0.000843626	0.0031433	0	0	0	0	0	0	0	0	0
d__Bacteria;p__Proteobacteria;c__Gammaproteobacteria;o__PLTA13	31	0	0	239	0	0	0	0	0	0	0	0	0	0	0	0	0	0	0	0	0	270	0.000367605	239	0	0.000803359	0	0.000720126	0	0	0.00332549	0	0	0	0	0	0	0	0	0	0	0	0	0	0	0	0	0
d__Bacteria;p__Proteobacteria;c__Gammaproteobacteria;o__Piscirickettsiales	0	0	0	0	3	0	0	0	0	0	0	0	0	0	0	0	0	0	0	0	0	3	4.0845e-06	3	0	1.0084e-05	0	0	0	0	0	9.07386e-05	0	0	0	0	0	0	0	0	0	0	0	0	0	0	0	0
d__Bacteria;p__Proteobacteria;c__Gammaproteobacteria;o__Pseudomonadales	1044	60	749	5141	3317	7386	9052	6408	19940	14366	12	620	69	3840	1868	9750	10679	44	0	0	0	94345	0.128451	66359	26882	0.223055	0.0764988	0.024252	0.00141074	0.0463519	0.0715329	0.100327	0.205818	0.272257	0.360912	0.416197	0.345237	0.00040494	0.0205142	0.00218237	0.122915	0.0716038	0.35238	0.42409	0.00129332	0	0	0
d__Bacteria;p__Proteobacteria;c__Gammaproteobacteria;o__R7C24	17	0	0	18	0	0	0	0	0	0	0	0	0	0	0	0	0	0	0	0	0	35	4.76525e-05	18	0	6.0504e-05	0	0.000394908	0	0	0.000250456	0	0	0	0	0	0	0	0	0	0	0	0	0	0	0	0	0
d__Bacteria;p__Proteobacteria;c__Gammaproteobacteria;o__Salinisphaerales	0	0	0	0	0	0	0	0	0	0	0	0	62	0	0	0	0	0	0	0	0	62	8.4413e-05	0	62	0	0.000176435	0	0	0	0	0	0	0	0	0	0	0	0	0.00196097	0	0	0	0	0	0	0	0
d__Bacteria;p__Proteobacteria;c__Gammaproteobacteria;o__Steroidobacterales	15	0	0	117	0	0	0	0	0	0	0	0	11	0	0	0	0	0	0	0	0	143	0.000194695	117	11	0.000393276	3.1303e-05	0.000348448	0	0	0.00162796	0	0	0	0	0	0	0	0	0.000347914	0	0	0	0	0	0	0	0
d__Bacteria;p__Proteobacteria;c__Gammaproteobacteria;o__Xanthomonadales	116	55	27	156	78	51	0	21	0	7	21	207	93	0	0	6	0	0	0	0	18	856	0.00116544	340	345	0.00114285	0.000981776	0.00269467	0.00129317	0.0016709	0.00217062	0.0023592	0.00142117	0	0.00118277	0	0.000168221	0.000708645	0.00684909	0.00294146	0	0	0.000216849	0	0	0	0	0.000487845
d__Bacteria;p__Proteobacteria;c__Gammaproteobacteria;o__uncultured	6	0	0	10	0	0	0	0	0	0	0	0	0	0	0	0	0	0	0	0	57	73	9.93895e-05	10	57	3.36133e-05	0.000162206	0.000139379	0	0	0.000139142	0	0	0	0	0	0	0	0	0	0	0	0	0	0	0	0	0.00154484
d__Bacteria;p__RCP2-54;c__RCP2-54;o__RCP2-54	66	38	0	111	0	0	0	0	0	19	34	0	0	0	0	0	0	0	0	0	0	268	0.000364882	130	34	0.000436973	9.67547e-05	0.00153317	0.000893466	0	0.00154448	0	0	0	0	0	0.000456599	0.00114733	0	0	0	0	0	0	0	0	0	0
d__Bacteria;p__Schekmanbacteria;c__Schekmanbacteria;o__Schekmanbacteria	0	9	0	0	0	0	0	0	0	0	0	0	0	0	0	0	0	0	0	0	0	9	1.22535e-05	0	0	0	0	0	0.00021161	0	0	0	0	0	0	0	0	0	0	0	0	0	0	0	0	0	0	0
d__Bacteria;p__Spirochaetota;c__Leptospirae;o__Leptospirales	0	0	0	0	0	4	0	0	0	0	0	0	0	0	0	0	0	0	0	0	0	4	5.446e-06	4	0	1.34453e-05	0	0	0	0	0	0	0.000111464	0	0	0	0	0	0	0	0	0	0	0	0	0	0	0
d__Bacteria;p__Spirochaetota;c__Spirochaetia;o__Spirochaetales	0	0	4	17	19	63	5	3	18	6	23	22	8	0	0	0	0	10	51	89	44	382	0.000520093	135	247	0.00045378	0.000702895	0	0	0.00024754	0.000236541	0.000574678	0.00175556	0.000150385	0.000168966	0.000375704	0.000144189	0.000776136	0.000727922	0.000253028	0	0	0	0	0.000293936	0.00120553	0.00243649	0.00119251
d__Bacteria;p__Spirochaetota;c__V2072-189E03;o__V2072-189E03	0	0	0	0	5	5	0	0	0	4	0	0	0	0	0	0	0	0	0	0	0	14	1.9061e-05	14	0	4.70587e-05	0	0	0	0	0	0.000151231	0.00013933	0	0	0	9.61261e-05	0	0	0	0	0	0	0	0	0	0	0
d__Bacteria;p__Sumerlaeota;c__Sumerlaeia;o__Sumerlaeales	0	0	0	34	0	3	0	0	11	0	0	0	0	0	0	22	20	63	100	6	86	345	0.000469718	48	297	0.000161344	0.000845181	0	0	0	0.000473083	0	8.35981e-05	0	0	0.000229597	0	0	0	0	0	0	0.000795114	0.00079425	0.0018518	0.00236379	0.000164258	0.00233081
d__Bacteria;p__Sumerlaeota;c__Sumerlaeia;o__uncultured	0	0	0	15	0	0	0	0	0	0	0	0	0	0	0	0	0	0	0	0	0	15	2.04225e-05	15	0	5.042e-05	0	0	0	0	0.000208713	0	0	0	0	0	0	0	0	0	0	0	0	0	0	0	0	0
d__Bacteria;p__Synergistota;c__Synergistia;o__Synergistales	0	0	0	0	0	3	2	3	5	3	0	0	0	0	2	25	59	494	109	95	120	920	0.00125258	16	904	5.37813e-05	0.00257254	0	0	0	0	0	8.35981e-05	6.0154e-05	0.000168966	0.000104362	7.20946e-05	0	0	0	0	7.66636e-05	0.000903538	0.00234304	0.0145204	0.00257653	0.00260074	0.0032523
d__Bacteria;p__TX1A-33;c__TX1A-33;o__TX1A-33	0	3	0	0	0	0	0	0	0	0	0	0	0	0	0	0	0	0	0	0	0	3	4.0845e-06	0	0	0	0	0	7.05368e-05	0	0	0	0	0	0	0	0	0	0	0	0	0	0	0	0	0	0	0
d__Bacteria;p__Verrucomicrobiota;c__Chlamydiae;o__Chlamydiales	0	10	11	61	24	35	20	2	10	3	0	2	0	7	0	0	0	0	16	46	70	317	0.000431596	166	141	0.000557981	0.000401248	0	0.000235123	0.000680735	0.000848767	0.000725909	0.000975311	0.00060154	0.000112644	0.000208725	7.20946e-05	0	6.61748e-05	0	0.000224065	0	0	0	0	0.000378206	0.00125931	0.00189717
d__Bacteria;p__Verrucomicrobiota;c__Chlamydiae;o__LD1-PA32	0	0	0	0	0	0	0	0	0	0	0	0	0	2	0	0	0	0	0	0	0	2	2.723e-06	0	2	0	5.69145e-06	0	0	0	0	0	0	0	0	0	0	0	0	0	6.40184e-05	0	0	0	0	0	0	0
d__Bacteria;p__Verrucomicrobiota;c__Kiritimatiellae;o__Kiritimatiellales	0	0	0	0	0	2	0	0	0	6	0	0	0	0	0	0	0	0	0	0	0	8	1.0892e-05	8	0	2.68907e-05	0	0	0	0	0	0	5.5732e-05	0	0	0	0.000144189	0	0	0	0	0	0	0	0	0	0	0
d__Bacteria;p__Verrucomicrobiota;c__Kiritimatiellae;o__WCHB1-41	0	25	4	0	8	39	62	11	18	20	3	21	11	9	0	8	22	154	121	110	368	1014	0.00138056	162	827	0.000544536	0.00235342	0	0.000587807	0.00024754	0	0.00024197	0.00108677	0.00186477	0.000619544	0.000375704	0.000480631	0.000101235	0.000694835	0.000347914	0.000288083	0	0.000289132	0.000873675	0.00452662	0.00286018	0.00301139	0.00997371
d__Bacteria;p__Verrucomicrobiota;c__Lentisphaeria;o__Oligosphaerales	0	9	0	0	0	5	0	0	0	0	0	0	0	0	0	12	0	19	37	114	284	480	0.00065352	5	466	1.68067e-05	0.00132611	0	0.00021161	0	0	0	0.00013933	0	0	0	0	0	0	0	0	0	0.000433698	0	0.000558479	0.000874601	0.00312089	0.0076971
d__Bacteria;p__Verrucomicrobiota;c__Lentisphaeria;o__Victivallales	0	0	0	0	0	0	3	0	0	0	0	0	0	0	0	0	0	0	0	6	9	18	2.4507e-05	3	15	1.0084e-05	4.26859e-05	0	0	0	0	0	0	9.0231e-05	0	0	0	0	0	0	0	0	0	0	0	0	0.000164258	0.000243922
d__Bacteria;p__Verrucomicrobiota;c__Omnitrophia;o__Omnitrophales	11	14	3	39	0	10	16	0	3	0	0	0	0	0	0	9	0	18	22	36	38	219	0.000298169	71	123	0.000238655	0.000350024	0.000255529	0.000329172	0.000185655	0.000542654	0	0.00027866	0.000481232	0	6.26174e-05	0	0	0	0	0	0	0.000325274	0	0.000529085	0.000520033	0.000985545	0.00102989
d__Bacteria;p__Verrucomicrobiota;c__Verrucomicrobiae;o__B29	0	5	0	0	0	0	0	0	0	0	0	15	0	0	0	0	0	0	0	0	0	20	2.723e-05	0	15	0	4.26859e-05	0	0.000117561	0	0	0	0	0	0	0	0	0	0.000496311	0	0	0	0	0	0	0	0	0
d__Bacteria;p__Verrucomicrobiota;c__Verrucomicrobiae;o__Chthoniobacterales	141	111	32	150	9	12	0	14	8	24	22	4	11	0	0	0	0	9	0	6	0	553	0.00075291	249	52	0.000836972	0.000147978	0.00327541	0.00260986	0.00198032	0.00208713	0.000272216	0.000334392	0	0.00078851	0.00016698	0.000576757	0.00074239	0.00013235	0.000347914	0	0	0	0	0.000264542	0	0.000164258	0
d__Bacteria;p__Verrucomicrobiota;c__Verrucomicrobiae;o__LD1-PB3	0	0	0	0	0	3	0	0	0	0	0	0	0	0	0	0	0	0	0	0	0	3	4.0845e-06	3	0	1.0084e-05	0	0	0	0	0	0	8.35981e-05	0	0	0	0	0	0	0	0	0	0	0	0	0	0	0
d__Bacteria;p__Verrucomicrobiota;c__Verrucomicrobiae;o__Methylacidiphilales	0	2	0	11	0	0	0	0	0	0	0	0	0	0	0	0	0	0	0	0	0	13	1.76995e-05	11	0	3.69747e-05	0	0	4.70245e-05	0	0.000153056	0	0	0	0	0	0	0	0	0	0	0	0	0	0	0	0	0
d__Bacteria;p__Verrucomicrobiota;c__Verrucomicrobiae;o__Opitutales	18	113	16	65	28	24	35	8	60	31	28	0	48	0	0	0	8	0	62	36	0	580	0.00078967	267	182	0.000897476	0.000517922	0.000418138	0.00265689	0.00099016	0.000904423	0.000846894	0.000668784	0.00105269	0.000450577	0.00125235	0.000744977	0.000944861	0	0.00151817	0	0	0	0.0003177	0	0.00146555	0.000985545	0
d__Bacteria;p__Verrucomicrobiota;c__Verrucomicrobiae;o__Pedosphaerales	119	359	63	320	25	11	13	16	15	34	91	5	84	0	0	31	13	137	18	19	24	1397	0.00190202	497	422	0.00167058	0.0012009	0.00276436	0.0084409	0.00389876	0.00445255	0.000756155	0.000306526	0.000391001	0.000901155	0.000313087	0.000817072	0.0030708	0.000165437	0.0026568	0	0	0.00112039	0.000516262	0.00402692	0.000425482	0.000520149	0.000650459
d__Bacteria;p__Verrucomicrobiota;c__Verrucomicrobiae;o__S-BQ2-57_soil_group	0	0	3	20	0	0	0	0	0	0	102	0	0	0	0	0	0	0	0	0	0	125	0.000170188	23	102	7.73107e-05	0.000290264	0	0	0.000185655	0.000278284	0	0	0	0	0	0	0.00344199	0	0	0	0	0	0	0	0	0	0
d__Bacteria;p__Verrucomicrobiota;c__Verrucomicrobiae;o__UA11	0	0	0	7	0	0	0	0	0	0	0	0	0	0	0	0	0	0	0	0	0	7	9.5305e-06	7	0	2.35293e-05	0	0	0	0	9.73994e-05	0	0	0	0	0	0	0	0	0	0	0	0	0	0	0	0	0
d__Bacteria;p__Verrucomicrobiota;c__Verrucomicrobiae;o__Verrucomicrobiales	31	22	0	157	13	0	0	0	3	32	3	0	6	0	0	0	0	0	2	10	15	294	0.000400281	205	36	0.000689073	0.000102446	0.000720126	0.00051727	0	0.00218453	0.000393201	0	0	0	6.26174e-05	0.000769009	0.000101235	0	0.000189771	0	0	0	0	0	4.72757e-05	0.000273763	0.000406537
d__Bacteria;p__WOR-1;c__WOR-1;o__WOR-1	0	0	0	0	0	7	2	2	12	2	0	0	0	0	0	0	0	0	0	0	0	25	3.40375e-05	25	0	8.40333e-05	0	0	0	0	0	0	0.000195062	6.0154e-05	0.000112644	0.00025047	4.80631e-05	0	0	0	0	0	0	0	0	0	0	0
d__Bacteria;p__WPS-2;c__WPS-2;o__WPS-2	32	6	0	16	0	2	5	0	0	0	18	0	5	0	0	0	0	0	0	0	0	84	0.000114366	23	23	7.73107e-05	6.54517e-05	0.000743356	0.000141074	0	0.000222627	0	5.5732e-05	0.000150385	0	0	0	0.00060741	0	0.000158143	0	0	0	0	0	0	0	0
d__Bacteria;p__WS1;c__WS1;o__WS1	0	11	0	2	2	18	70	29	24	0	0	56	0	0	14	29	0	64	190	110	488	1107	0.00150718	145	951	0.000487393	0.00270629	0	0.000258635	0	2.78284e-05	6.04924e-05	0.000501588	0.00210539	0.00163334	0.000500939	0	0	0.00185289	0	0	0.000536645	0.0010481	0	0.00188119	0.00449119	0.00301139	0.013226
d__Bacteria;p__WS2;c__WS2;o__WS2	10	17	8	69	0	3	4	4	0	0	0	0	0	0	0	0	0	0	0	0	0	115	0.000156573	88	0	0.000295797	0	0.000232299	0.000399708	0.00049508	0.00096008	0	8.35981e-05	0.000120308	0.000225289	0	0	0	0	0	0	0	0	0	0	0	0	0
d__Bacteria;p__WS4;c__WS4;o__WS4	0	0	0	0	0	0	0	0	0	0	0	0	0	0	0	0	0	0	56	53	69	178	0.000242347	0	178	0	0.000506539	0	0	0	0	0	0	0	0	0	0	0	0	0	0	0	0	0	0	0.00132372	0.00145094	0.00187007
d__Bacteria;p__Zixibacteria;c__Zixibacteria;o__Zixibacteria	0	0	0	7	0	0	0	0	0	0	0	0	0	0	0	0	0	0	0	0	0	7	9.5305e-06	7	0	2.35293e-05	0	0	0	0	9.73994e-05	0	0	0	0	0	0	0	0	0	0	0	0	0	0	0	0	0
SUM	43048	42531	16159	71869	33062	35886	33248	17755	47910	41612	29634	30223	31617	31241	26088	27669	25181	34021	42305	36528	36897	734484		297501	351404

## Sheet: Supplementary Data 3
	Counts
Group	Taxon	23_BH1	56_BH1	68_BH1	86_BH1	106_BH1	166_BH1	186_BH1	259_BH1	295_BH1	305_BH1	50_BH6	100_BH6	162_BH6	198_BH6	285_BH6	345_BH6	535_BH6	564_BH6	655_BH6	695_BH6	711_BH6	total ASVs BH1	total ASVs BH6	relative abundance BH1 of total ASVs	relative abundance BH6 of total ASVs	BH1 relative from total Archaea/Bacteria	BH6 relative from total Archaea/Bacteria	BH1 relative from methanogens / methanotrophic and methylotrophic Bacteria	BH6 relative from methanogens / methanotrophic and methylotrophic Bacteria
Methanogen archaeon	d__Archaea;p__Euryarchaeota;c__Methanobacteria;o__Methanobacteriales;f__Methanobacteriaceae;g__Methanobacterium	0	0	0	0	11	113	92	13	122	52	0	0	0	34	25	15	29	15	129	101	59	403	407	0.001052	0.00115821	0.0466435	0.0471065	0.264783	0.436227
Methanogen archaeon	d__Archaea;p__Halobacterota;c__Methanomicrobia;o__Methanomicrobiales;f__Methanomicrobiales;g__uncultured	0	0	0	0	0	0	0	0	0	0	0	0	0	0	0	0	0	0	0	0	18	0	18	0	5.12231e-05	0	0.00208333	0	0.0192926
Methanogen archaeon	d__Archaea;p__Halobacterota;c__Methanomicrobia;o__Methanomicrobiales;f__Methanoregulaceae;g__Methanoregula	0	0	0	0	5	28	60	0	0	0	0	0	0	0	0	0	0	0	20	42	0	93	62	0.000242769	0.000176435	0.0107639	0.00717593	0.0611038	0.0664523
Methanogen archaeon	d__Archaea;p__Halobacterota;c__Methanomicrobia;o__Methanomicrobiales;f__Methanoregulaceae;g__Methanosphaerula	0	0	0	0	0	10	13	5	0	0	0	0	0	0	0	0	0	0	98	144	73	28	315	7.30918e-05	0.000896404	0.00324074	0.0364583	0.0183968	0.337621
Methanogen archaeon	d__Archaea;p__Halobacterota;c__Methanomicrobia;o__Methanomicrobiales;f__Rice_Cluster_II;g__Rice_Cluster_II	0	0	0	0	0	248	0	0	0	0	0	0	0	0	0	0	0	0	0	0	0	248	0	0.000647384	0	0.0287037	0	0.162943	0
Methanogen archaeon	d__Archaea;p__Halobacterota;c__Methanosarcinia;o__Methanosarciniales;f__Methanosaetaceae;g__Methanosaeta	0	0	0	0	11	42	4	0	0	0	0	0	0	0	0	0	0	0	0	0	0	57	0	0.000148794	0	0.00659722	0	0.0374507	0
Methanogen archaeon	d__Archaea;p__Halobacterota;c__Methanosarcinia;o__Methanosarciniales;f__Methanosarcinaceae;g__Methanosarcina	0	3	0	0	4	157	238	58	76	57	0	0	0	24	0	0	9	0	39	0	7	593	79	0.00154798	0.000224812	0.0686343	0.00914352	0.389619	0.0846731
Methanogen archaeon	d__Archaea;p__Thermoplasmatota;c__Thermoplasmata;o__Methanomassiliicoccales;f__Methanomassiliicoccaceae;g__Methanomassiliicoccus	0	0	0	0	0	0	0	0	0	0	0	0	0	0	0	0	0	0	34	0	0	0	34	0	9.67547e-05	0	0.00393519	0	0.0364416
Methanogen archaeon	d__Archaea;p__Thermoplasmatota;c__Thermoplasmata;o__Methanomassiliicoccales;f__Methanomassiliicoccaceae;g__uncultured	0	0	0	0	0	40	29	6	14	11	0	0	0	5	0	0	0	4	0	0	0	100	9	0.000261042	2.56115e-05	0.0115741	0.00104167	0.065703	0.0096463
Methanogen archaeon	d__Archaea;p__Thermoplasmatota;c__Thermoplasmata;o__Methanomassiliicoccales;f__Methanomethylophilaceae;g__Candidatus_Methanoplasma	0	0	0	0	0	0	0	0	0	0	0	0	0	0	0	0	0	0	0	0	9	0	9	0	2.56115e-05	0	0.00104167	0	0.0096463
Methanotroph archaeon	d__Archaea;p__Halobacterota;c__Methanosarcinia;o__Methanosarciniales;f__Methanoperedenaceae;g__Candidatus_Methanoperedens	0	192	969	72	1832	105	27	215	736	692	0	0	316	3	0	0	0	0	0	0	0	4840	319	0.0126344	0.000907787	0.560185	0.0369213	-	-
Methanotroph-methylotroph bacteria	d__Bacteria;p__Methylomirabilota;c__Methylomirabilia;o__Methylomirabilales;f__Methylomirabilaceae;g__Sh765B-TzT-35	0	0	0	4	0	0	0	0	0	0	0	0	23	0	0	0	0	0	0	0	0	4	23	1.04417e-05	6.54517e-05	1.06826e-05	6.14251e-05	0.000637959	0.00161121
Methanotroph-methylotroph bacteria	d__Bacteria;p__Methylomirabilota;c__Methylomirabilia;o__Rokubacteriales;f__Rokubacteriales;g__Rokubacteriales	237	301	38	313	0	0	0	0	12	16	262	0	0	0	0	0	0	0	0	0	0	917	262	0.00239376	0.000745581	0.00244899	0.000699712	0.146252	0.0183538
Methanotroph-methylotroph bacteria	d__Bacteria;p__Methylomirabilota;c__Methylomirabilia;o__Rokubacteriales;f__WX65;g__WX65	0	0	0	13	0	0	0	0	0	0	0	0	0	0	0	0	0	0	0	0	0	13	0	3.39355e-05	0	3.47185e-05	0	0.00207337	0
Methanotroph-methylotroph bacteria	d__Bacteria;p__Proteobacteria;c__Alphaproteobacteria;o__Rhizobiales;f__Beijerinckiaceae;__	0	0	0	0	0	0	0	0	0	0	0	47	35	0	0	0	0	0	0	0	0	0	82	0	0.00023335	0	0.000218994	0	0.00574431
Methanotroph-methylotroph bacteria	d__Bacteria;p__Proteobacteria;c__Alphaproteobacteria;o__Rhizobiales;f__Beijerinckiaceae;g__Bosea	0	0	0	5	0	0	0	0	0	0	0	40	0	0	0	0	0	0	0	0	0	5	40	1.30521e-05	0.000113829	1.33533e-05	0.000106826	0.000797448	0.0028021
Methanotroph-methylotroph bacteria	d__Bacteria;p__Proteobacteria;c__Alphaproteobacteria;o__Rhizobiales;f__Beijerinckiaceae;g__Methylobacterium-Methylorubrum	19	0	0	0	0	0	0	0	0	0	0	0	0	0	0	0	56	0	0	0	0	19	56	4.9598e-05	0.000159361	5.07424e-05	0.000149557	0.0030303	0.00392294
Methanotroph-methylotroph bacteria	d__Bacteria;p__Proteobacteria;c__Alphaproteobacteria;o__Rhizobiales;f__Beijerinckiaceae;g__Microvirga	0	0	0	11	0	0	0	0	0	0	0	0	0	0	0	0	0	0	0	0	0	11	0	2.87146e-05	0	2.93772e-05	0	0.00175439	0
Methanotroph-methylotroph bacteria	d__Bacteria;p__Proteobacteria;c__Alphaproteobacteria;o__Rhizobiales;f__Methyloligellaceae;__	0	0	0	0	0	0	0	0	0	14	0	27	0	0	0	69	130	95	680	445	2021	14	3467	3.65459e-05	0.00986614	3.73892e-05	0.00925916	0.00223285	0.242872
Methanotroph-methylotroph bacteria	d__Bacteria;p__Proteobacteria;c__Alphaproteobacteria;o__Rhizobiales;f__Methyloligellaceae;g__Methyloceanibacter	0	0	0	0	0	0	0	0	0	0	0	0	0	0	0	0	0	0	0	0	437	0	437	0	0.00124358	0	0.00116708	0	0.030613
Methanotroph-methylotroph bacteria	d__Bacteria;p__Proteobacteria;c__Alphaproteobacteria;o__Rhizobiales;f__Methyloligellaceae;g__Methyloligellaceae	0	0	0	0	0	0	0	0	0	9	0	0	0	0	0	0	114	0	87	0	0	9	201	2.34938e-05	0.000571991	2.40359e-05	0.000536802	0.00143541	0.0140806
Methanotroph-methylotroph bacteria	d__Bacteria;p__Proteobacteria;c__Alphaproteobacteria;o__Rhizobiales;f__Methyloligellaceae;g__uncultured	0	0	0	84	0	41	63	0	46	62	0	54	0	109	98	0	342	205	736	554	1117	296	3215	0.000772685	0.00914901	0.000790514	0.00858616	0.0472089	0.225219
Methanotroph-methylotroph bacteria	d__Bacteria;p__Proteobacteria;c__Gammaproteobacteria;o__Burkholderiales;f__Methylophilaceae;g__Methylotenera	0	0	36	0	431	115	26	182	0	0	0	1132	121	449	1475	300	0	0	0	0	0	790	3477	0.00206223	0.00989459	0.00210982	0.00928587	0.125997	0.243573
Methanotroph-methylotroph bacteria	d__Bacteria;p__Proteobacteria;c__Gammaproteobacteria;o__Burkholderiales;f__Methylophilaceae;g__uncultured	0	30	48	37	238	14	0	9	16	14	126	0	1189	0	0	0	0	0	0	0	0	406	1315	0.00105983	0.00374213	0.00108429	0.00351191	0.0647528	0.0921191
Methanotroph-methylotroph bacteria	d__Bacteria;p__Proteobacteria;c__Gammaproteobacteria;o__Methylococcales;f__Methylomonadaceae;__	11	0	0	10	0	0	0	0	0	0	0	0	0	0	0	0	0	0	0	0	0	21	0	5.48188e-05	0	5.60838e-05	0	0.00334928	0
Methanotroph-methylotroph bacteria	d__Bacteria;p__Proteobacteria;c__Gammaproteobacteria;o__Methylococcales;f__Methylomonadaceae;g__Crenothrix	0	0	0	15	0	0	0	0	0	0	0	0	0	0	0	0	0	0	0	0	0	15	0	3.91563e-05	0	4.00598e-05	0	0.00239234	0
Methanotroph-methylotroph bacteria	d__Bacteria;p__Proteobacteria;c__Gammaproteobacteria;o__Methylococcales;f__Methylomonadaceae;g__Methylobacter	53	1707	600	361	350	124	26	126	198	192	406	176	1009	109	0	0	0	0	0	0	0	3737	1700	0.00975514	0.00483774	0.00998024	0.00454011	0.596013	0.119089
Methanotroph-methylotroph bacteria	d__Bacteria;p__Verrucomicrobiota;c__Verrucomicrobiae;o__Methylacidiphilales;f__Methylacidiphilaceae;g__uncultured	0	2	0	11	0	0	0	0	0	0	0	0	0	0	0	0	0	0	0	0	0	13	0	3.39355e-05	0	3.47185e-05	0	0.00207337	0
	Total ASVs	43048	42531	16159	71869	33062	35886	33248	17755	47910	41612	29634	30223	31617	31241	26088	27669	25181	34021	42305	36528	36897	383080	351404
	Total Archaea ASVs	83	286	977	163	2025	1336	920	416	1305	1129	13	204	343	219	67	206	771	508	2768	1668	3097	8640	9864
	Total Bacteria ASVs	42965	42245	15182	71706	31037	34550	32328	17339	46605	40483	29621	30019	31274	31022	26021	27463	24410	33513	39537	34860	33800	374440	341540
	Total methanogens ASVs	0	3	0	0	31	638	436	82	212	120	0	0	0	63	25	15	38	19	320	287	166	1522	933
	Total methanotrophic methylotrophic bacteria ASVs	320	2040	722	864	1019	294	115	317	272	307	794	1476	2377	667	1573	369	642	300	1503	999	3575	6270	14275
	relative abundance methanogens of total ASVs	0	7.05368e-05	0	0	0.000937632	0.0177785	0.0131136	0.00461842	0.00442496	0.00288378	0	0	0	0.00201658	0.000958295	0.000542123	0.00150907	0.000558479	0.00756412	0.00785699	0.00449901
	relative abundance methanogens of Archaea ASVs	0	0.0104895	0	0	0.0153086	0.477545	0.473913	0.197115	0.162452	0.106289	0	0	0	0.287671	0.373134	0.0728155	0.0492866	0.0374016	0.115607	0.172062	0.0536003
	relative abundance methanotrophic methylotrophic bacteria of total ASVs	0.00743356	0.047965	0.044681	0.0120219	0.0308209	0.00819261	0.00345885	0.0178541	0.00567731	0.00737768	0.0267935	0.048837	0.0751811	0.0213501	0.0602959	0.0133362	0.0254954	0.00881808	0.0355277	0.0273489	0.0968913
	relative abundance methanotrophic methylotrophic bacteria of Bacteria ASVs	0.00744792	0.0482897	0.0475563	0.0120492	0.0328318	0.00850941	0.00355729	0.0182825	0.00583628	0.00758343	0.0268053	0.0491689	0.0760056	0.0215009	0.0604512	0.0134363	0.0263007	0.00895175	0.038015	0.0286575	0.105769
	Candidatus_Methanoperedens of total ASVs	0	0.00451435	0.0599666	0.00100182	0.055411	0.00292593	0.000812079	0.0121093	0.0153621	0.0166298	0	0	0.00999462	9.60277e-05	0	0	0	0	0	0	0
	relative abundance Methylobacter of total ASVs	0.00123118	0.0401354	0.037131	0.00502303	0.0105862	0.00345539	0.000782002	0.00709659	0.00413275	0.00461405	0.0137005	0.00582338	0.0319132	0.003489	0	0	0	0	0	0	0
	relative abundance Methylotenera of total ASVs	0	0	0.00222786	0	0.0130361	0.00320459	0.000782002	0.0102506	0	0	0	0.0374549	0.00382706	0.0143721	0.0565394	0.0108425	0	0	0	0	0
	relative abundance Methyloligellaceae of total ASVs	0	0	0	0.00116879	0	0.00114251	0.00189485	0	0.000960134	0.00204268	0	0.00268008	0	0.003489	0.00375652	0.00249377	0.0232715	0.00881808	0.0355277	0.0273489	0.0968913
	BH1 relative abundance methanogens of total ASVs	0.00397306
	BH6 relative abundance methanogens of total ASVs	0.00265506
	BH1 methanogens relative abundance of Archaea ASVs	0.176157
	BH6 methanogens relative abundance of Archaea ASVs	0.0945864
	BH1 relative abundance methanotrophic methylotrophic bacteria of total ASVs	0.0163673
	BH6 relative abundance methanotrophic methylotrophic bacteria of total ASVs	0.0406228
	BH1 methanotrophic methylotrophic bacteria relative abundance of Bacteria ASVs	0.016745
	BH6 methanotrophic methylotrophic bacteria relative abundance of Bacteria ASVs	0.041796
