# Supplementary material for: Upland Yedoma taliks are an unpredicted source of atmospheric methane
Source: Nat Commun. 2024 Jul 18;15:6056. doi: 10.1038/s41467-024-50346-5 (PMC11258132; doi:10.1038/s41467-024-50346-5)
Supplement: Supplementary file 12 — Source Data [file 41467_2024_50346_MOESM12_ESM.xlsx]

## Sheet: Figure5a
Figure 5a
		Data 1					Data 2										Data 3
		Depth	Volumetric water content	Corg			Depth	CH4 mM in pore water	CH4 mM in pore water	δ13CCH4	δ13CCH4	δ13CCO2	δ13CCO2	CO2 mM in pore water	CO2		depth	mcrA BH1		pmoA BH1
		cm	%	%			cm	mM	SD	‰	SD	‰	SD	mM	SD		cm	Calc Conc (copies/gr)	SE	Calc Conc (copies/gr)	SE
		6	0.476383	2.63533			3	0				-28.3	0.282843	1.61806	0.44074		23	75.1857	2.99048	624567	190975
		23	0.38717	1.36537			10	0				-25.95	0.0707107	6.14002	1.80732		56	50.5412	34.6484	1.52976e+06	1.62284e+06
		30	0.373088	2.01853			13	0				-26.2		6.22648			68	27810.4	17059.3	4.05324e+07	1.02522e+06
		33	0.368462	2.00798			25	0				-25.7		4.1378			86	160088		6.82002e+06	4.69497e+06
		46	0.346141	0.56873			35	0				-24.3		3.46905			106	21704.1	12666.1	729533	270888
		56	0.318042	1.0648			45	0				-27.2		3.33839			166	5.29075e+06	347902	321450	141652
		68	0.330589	1.32059			55	0				-28.1	0.282843	4.92201	0.650662		186	3.54478e+06	629221	51708.3	21245
		76	0.313207	1.01577			65	0				-28.65	0.0707107	5.84499	0.269008		259	2.17536e+06	408286	225150	76732.5
		86	0.41155	1.44502			75	0				-27.4		7.51348			295	377586	94997.2	49887.5	45590.7
		96	0.383989	1.70756			85	0				-26.3		4.80658			305	144202	27995	36200	21879.2
		106	0.359209	2.49721			95	0.0369184		-62.5		-28.2		6.84308
		116	0.370588	1.82081			105	0.0349568	0.00197745	-60.9	0.565685	-26.5		7.55905
		126	0.312674	1.16499			115	0.0857322		-61.8		-26.7		8.03739
		146	0.352144	3.92788			122	0.171911		-63.1		-22		6.31381
		166	0.352099	4.02687			130	0.130423		-62.5		-21.4		6.3812
		186	0.271988	1.01285			142	0.52545		-65.5		-18		4.85402
		196	0.256441	0.592459			150	0.565374		-67		-16.6		4.52299
		209	0.264712	1.30934			162	0.274088		-65.8		-19.6		5.14771
		218	0.308197	2.11266			170	0.517098		-67.4		-17.6		5.48379
		246	0.307803	1.79013			185	1.96847		-68.4		-16.4		4.76653
		259	0.261692	2.09628			195	1.19535		-68.4		-18.4		4.87333
		275	0.276959	1.83006			200	3.10893		-68.4		-15.9		4.35712
		295	0.276691	2.33168			205	1.23607		-68.9		-19.1		5.61444
		305	0.286905	0.946951			215	2.73062		-69.4		-16.9		4.87896
		315	0.283232	2.21578			218	2.44331		-70.1	0.565685	-17.55	1.62635	6.49977	0.961471
							220	0.589696	0.00693038	-69.4	0.707107	-16.45	0.212132	3.73093	0.300317
							243	1.5153		-70.8		-15.3		1.89172
							250	1.17302		-71.1		-15.6		1.56973
							255	1.0508		-69.9		-18.6		1.14633
							265	1.68856		-71.5		-14.7		1.71525
							272	1.55605		-69.8		-18.5		2.33218
							280	1.54093		-70.9		-14.6		1.61031
							293	1.57205		-70.5		-18		2.9811
							300	1.00507	0.0303074	-70.6		-15.8		1.73966
							303	1.44092		-70		-19.9		2.60127
							310	1.05254		-70.1		-18.8		1.70953
							312	1.4202		-70.4		-19.6		2.82617
							320	0.719371	0.0648308	-72.05	0.0707107	-18.7	0	3.79433

## Sheet: Figure5b
Figure 5b
		Data 1			Data 2			Data 3			Data 4							Data 5
		Depth	Corg		Depth	Degree of Water Saturation (~3 cc samples)		Depth	Degree of Water Saturation (30-100 cc samples)		Depth	CH4 mM in pore water	CH4 mM in pore water	δ13CCH4	δ13CCO2	CO2 mM in pore water		Depth	mcrA BH6		pmoA BH6
		cm	%		cm	%		cm	%		cm	mM	SD	‰	‰	mM		cm	(copies/gr)	SE	(copies/gr)	SE
		25	1.56387		25	1.00715		34	0.973912		25	0.00569882	0.000867819	-32.1644	-30.8	11.5429		50	0	0	21900	6785.23
		34	0.762166		50	0.723965		43.5	0.859866		31	0.0316437	0.00237152	-41.5585	-31.4	7.51459		100	226929	15764.8	1364725	327143
		43.5	0.894909		113	0.716616		73	0.765471		40	0.00743982	0.00449838	-23.6706	-30.6	3.6857		162	5584.08	825.962	162101	41236
		50	0.507521		120	0.76942		100	0.76433		50	0.00778322	0.000948291	-33.9336	-28.2			198	589678	64436.7	34308.3	9544.81
		73	0.829864		140	0.744917		126	0.789015		75	0.0259897	0.00114152	-41.8066	-26.9			285	2.88347e+06	357058	115867	39669.7
		100	2.44986		162	0.88603		203.5	0.853815		100	0.0586715	5.68672e-05					345	236407	69564.6	103858	5174.72
		113	0.818774		172	0.713465		223.5	0.922883		110	0.0582321	0.00182893	-49.0889	-27.5	11.1993		535	138621	46256.4	126542	42222.5
		120	1.60085		182	0.902857		278.5	0.854976		120	0.0544277	0.00272969					564	12382.8	10835.1	73558.3	2114.29
		126	1.31017		192	0.758836		308.5	0.891706		135	0.0490764	0.00344212	-49.862	-29.8	8.56573		655	77855.9	14909.4	60091.7	43778
		140	2.37144		198	0.626807		355.5	0.88521		160	0.0468364	0.00154006	-53.6316	-29	7.72065		695	636821	68710.2	102675	18511.4
		162	1.04514		213	0.759646		460	0.950955		170	0.0527554	0.0250253	-48.3109	-25.7	9.70115		711	2.01446e+06	485570	139117	18005.7
		172	2.69146		218	0.782936		465	0.854606		180	0.0477912	0.00291767	-45.823	-22.5	10.9292
		182	1.39729		230	0.718117		512	0.810422		190	0.0966821	0.0165449	-51.8301	-21.7	8.42139
		192	2.23415		238	0.725264		528.5	0.77783		198	0.473545	0.0586868
		198	1.09921		255	0.790412		558.5	1.00891		210	1.3342	0.414593	-65.1262	-17	8.04844
		203.5	1.15917		263	0.71844		592	0.811722		218	1.76114
		213	2.27797		270	0.778114		600	0.753564		229	3.91137	0.336927	-69.8005	-17	8.80616
		218	0.936202		285	0.736687		607	0.91743		238	3.59482	0.170293
		223.5	1.63723		298	0.786758		615	0.780083		253	3.2		-71.9883	-16.1	3.43958
		230	0.730366		305	0.860969		635	0.902575		265	2.04296	0.0395129
		238	0.463576		315	0.759427		642.5	0.945359		272	0.299718	0.0456942	-65.7556	-25.3	12.3263
		255	0.605552		325	0.897686		660	0.692892		285	2.279
		263	0.995399		340	0.855901		670	0.970163		295	1.342		-70.2929	-16.7	4.29823
		270	0.916825		345	0.862606		691	0.795395		305	1.387
		278.5	2.37939		365	0.881908		700	0.660882		315	0.839285	0.030707	-71.3274	-17.4	0.663269
		285	0.569926		375	0.920555		705	0.938955		325	1.49721	0.320146
		298	0.962741		395	0.984895		715	0.762215		335	1.212
		305	0.818486		405	0.77887					340	1.56267	0.0105931	-69.8777	-11.6222	5.4246
		308.5	0.834899		414	0.989279					345	1.539		-70.2913	-11.4	2.67191
		315	1.0665		425	0.889954					365	1.82388	0.232045
		325	0.85331		438	0.845829					375	1.82237	0.399163	-69.4132	-7.9	4.89911
		329	1.94804		484	1.013					395	1.05947	0.0990512	-70.3931	-13.8222	2.42711
		340	1.12773		495	0.962513					405	1.72797	0.0146346
		345	0.629245		505	0.94074					415	1.84077	0.127921	-70.1639	-9.12222	5.74203
		355.5	1.07288		535	0.796132					425	0.577089	0.0163366
		365	1.38936		545	0.850824					438	0.505873	0.056646
		375	0.95643		554	0.870905					459	1.159		-70.2555	-5.22222	4.85447
		383	1.14925		564	0.862335					465	1.4869	0.344382
		395	0.886714		590	0.793335					475	0.936015	0.279767	-68.9593	-14.8222	5.84802
		405	1.00077		616	0.705607					485	1.19194	0.285799
		414	1.2491								495	1.17493	0.385882	-69.3972	-10.5222	3.32429
		425	1.77794								505	1.45738	0.0990296
		438	1.58831								512	1.27588	0.102872	-68.982	-6.72222	3.21539
		460	1.91781								535	3.01679	0.0195819
		465	1.09288								545	2.044		-69.9098	-6.22222	4.46336
		484	1.06875								554	2.92814	0.0891083
		495	1.24678								565	1.4646	0.0168946	-70.3342	-5.72222	3.93331
		505	0.970194								590	1.63319	0.0622125
		512	1.2256								616	0.695773	0.135211	-69.5778	-4.72222	4.23419
		528.5	1.29234								632	0.972862
		535	1.63472								645	1.29665		-69.9592	-7.42222	3.5623
		545	1.73042								655	1.19373
		554	1.09075								665	0.602463		-69.6558	-4.32222	3.57922
		558.5	1.14367								675	0.688702
		564	0.856939								685	0.0850717	0.000759142
		590	1.01168								695	0.399639	0.0424072	-67.7077	-5.22222	3.91734
		592	1.04614								706	0.0127634	0.000235534	-67.0299	-9.72222	1.85181
		600	0.817183								711	0.0439061	0.0533519
		607	1.05425								723	0.515291	0.0399755	-73.7829	-4.62222	3.87185
		615	1.0499
		616	1.50549
		628	0.814242
		633	0.792624
		635	0.947822
		640	0.77397
		642.5	0.773468
		660	0.759473
		670	0.874528
		691	0.656125
		700	0.917539
		705	1.36949
		715	0.774651

## Sheet: Figure6a
Figure 6a
		Data 1
		Site	Depth	Methane flux	n	Replicate type	Replicate explanation
			cm	mg CH4 m-2 d-1
		IS flank	0	0	2	biological	spatial separation
			0	-0.581459
			12.7	0.789271
		IS top	0	0
			34	-1.21563
		IS trench	0	-0.809424
			20	11.6132
			30	103.756
		IS trench	0	5.4818	2	biological	spatial separation
			0	0		biological	spatial separation
			10	42.2111	3	technical	temporal separation, same location
			10	29.3047		technical	temporal separation, same location
			10	5.30707		technical	temporal separation, same location
		LF trench	0	0
			20	-2.09476
		LF trench	0	-2.5906
			28.5	-3.25045
		LF flank	0	-1.84127	3	biological	spatial separation
			0	-1.80289		biological	spatial separation
			0	9.6752		biological	spatial separation
			25	3.56527	2	technical	temporal separation, same location
			25	5.43537		technical	temporal separation, same location
			35	268.396
			60	1875.86
			110	17070.2
		EB flank	0	0
			20	3780.51
		CF trench	0	0	2	biological	spatial separation
			0	0		biological	spatial separation
			34.5	0.973633	2	technical	temporal separation, same location
			34.5	1.10687		technical	temporal separation, same location
			59.5	30630	2	technical	temporal separation, same location
			59.5	10612.5		technical	temporal separation, same location
			69.5	23174.6	2	technical	temporal separation, same location
			69.5	24767.4		technical	temporal separation, same location
		UAFp trench	0	2.29667	3	biological	spatial separation
			0	0		biological	spatial separation
			0	0		biological	spatial separation
			15	-1.61553	3	technical	temporal separation, same location
			15	-1.33999		technical	temporal separation, same location
			15	0		technical	temporal separation, same location
			50	-0.908383		technical	temporal separation, same location
		UAFp flank	0	54.8657	3	biological	spatial separation
			0	2.23511		biological	spatial separation
			0	2.24572		biological	spatial separation
			30	6669.31
		EB flank	0	2.48885
			60	35.9689
		EB top	0	0
			60	5.97984
		NE2 flank	0	-1.38318
			25	3.94451
		NE2 trench	0	1.56218
			20	730.145
		LF top	0	-1.07422
			25	0
			60	0
		LF trench	0	-2.5906
			28.5	-3.25045
		UAFs flank	0	-3.84618
			25	-3.58646
		UAFs trench	0	-3.71479
			15	-4.74887
		NE2 control	0	1.44845	2	biological	spatial separation
			0	-1.70065		biological	spatial separation
			15	-2.85145
		UAF control	0	-1.34839
			28.5	-5.04728
		CR control 1	0	-5.76883	2	biological	spatial separation
			0	-3.94685		biological	spatial separation
			15	-7.24766
		CR control 2	0	-4.43682
			30	-4.34756
		NSY-R control	0	0	2	biological	spatial separation
			0	-4.38422		biological	spatial separation
			20	-5.58177

## Sheet: Figure 6b
Figure 6b
		Data 1
		Thermokarst-mound position	Depth	Methane flux	n	Replicate type	Replicate explanation
			cm	mg CH4 m-2 d-1
		Top	0	2.82928
			60	12462.6	2	technical	temporal separation, same location
			60	14614.3		technical	temporal separation, same location
			85	100357	2	technical	temporal separation, same location
			85	88328.8		technical	temporal separation, same location
			120	59062.4
		Flank	0	4.2203	2	biological	spatial separation
			0	5.78308		biological	spatial separation
			28	2739.95
			60	57327.7
		Trench	0	68.2353
			32	349.243
			87	1.07095e+06	2	technical	temporal separation, same location
			87	437113		technical	temporal separation, same location
			120	9.60546e+06	2	technical	temporal separation, same location
			120	7.51423e+06		technical	temporal separation, same location

## Sheet: Figure6c
Figure 6c
		Data 1
		Site type	Site name: Thermokarst-mound position (borehole name) field date	Depth	Methane flux	n	Replicate type	Replicate explanation
				cm	mg CH4 m-2 d-1
		Thermokarst-mound	Top (BH3) 8/3/22	0	0
				90	261.551	3	technical	temporal separation, same location
				90	668.358		technical	temporal separation, same location
				90	619.348		technical	temporal separation, same location
		Thermokarst-mound	Top (BH3) 8/17/22	0	0
				80	26.9178
		Thermokarst-mound	Top (BH3) 9/8/22	0	2.63905
				80	39.6479	3	technical	temporal separation, same location
				80	39.6405		technical	temporal separation, same location
				80	0		technical	temporal separation, same location
		Thermokarst-mound	Top (BH3) 9/18/22	0	0
				70	27.0206	2	technical	temporal separation, same location
				70	64.7509		technical	temporal separation, same location
		Thermokarst-mound	Trench (BH5) 7/30/22	0	0
				70	6827.41
		Thermokarst-mound	Trench (BH5) 8/3/22	0	43.0771
				70	436.129
		Thermokarst-mound	Trench (BH5) 8/17/22	0	0
				65	10459.5
		Thermokarst-mound	Trench (BH5) 9/8/22	0	7.25342
				65	350633
		Thermokarst-mound	Trench (BH5) 9/18/22	0	7.93719	2	biological	spatial separation
				0	2.70805		biological	spatial separation
				60	41.3761	2	technical	temporal separation, same location
				60	712.13		technical	temporal separation, same location
		Thermokarst-mound	Trench (BH5) 9/19/22	0	0
				60	22.7898
		Control	Control 8/27/22	0	-1.34839
				28.5	-4.27769
		Control	Control 8/27/22	0	-1.34839
				170	-1.94283	2	technical	temporal separation, same location
				170	-3.64725		technical	temporal separation, same location
